# Supplementary material for: De novo assembly, characterization and functional annotation of Senegalese sole (Solea senegalensis) and common sole (Solea solea) transcriptomes: integration in a database and design of a microarray
Source: BMC Genomics. 2014 Nov 3;15(1):952. doi: 10.1186/1471-2164-15-952 (PMC4232633; doi:10.1186/1471-2164-15-952)
Supplement: Supplementary file 1 — Additional file 1: Main characteristics of Illumina and 454 libraries used in this study. Experimental conditions, accession numbers, input reads and main cleaning results are indicated. (XLS 66 KB) [file 12864_2014_6645_MOESM1_ESM.xls]

## Sheet: illumina
Cleaning results for illumina libraries
Solea senegalensis		Bioprojects PRJNA255461, PRJNA241068, PRJNA261151											Solea solea	Bioproject PRJNA261810
Library	SRR code	Developmental stage and experimental Conditions	Input Reads	All rejected		Rejected by contamination		Useful paired reads		Useful single reads			Library	Experimental Conditions	Input Reads	All Rejected		Rejected by contamination		Useful paired-reads		Useful single-reads
			Total	Nº	%	Nº	%	Nº	%	Nº	%				Total	Nº	%	Nº	%	Nº	%	Nº	%
H537	SRR1576631	Metamorphic larvae Stage S0	67844392	6355158	9.36726	4398322	6.48296	59002154	86.9669	2453886	3.61693		J10_1	Premetamorpic Larvae 10 DAH	54725586	10376536	18.961	7129456	13.0276	42655966	77.9452	1639084	2.9951
H540	SRR1576638	Metamorphic larvae Stage S1	61332994	7121489	11.6112	3512047	5.7262	52227188	85.1535	1958335	3.19296		J10_2	Premetamorpic Larvae 10 DAH	48706924	22582079	46.3632	20217764	41.509	24780092	50.8759	1279069	2.62605
H543	SRR1576691	Metamorphic larvae Stage S2	59497264	5335889	8.96829	3621869	6.08745	52246798	87.8138	1890228	3.177		J10_3	Premetamorpic Larvae 10 DAH	53335616	5182434	9.71665	2528860	4.74141	46434802	87.0615	1680002	3.14987
H546	SRR1576694	Metamorphic larvae Stage S3	76732222	6387832	8.32484	4556070	5.93762	67892380	88.4796	2420198	3.15408		J40_1	Postmetamorpic Larvae 40 DAH	52443764	6517552	12.4277	4029617	7.68369	44174456	84.232	1710389	3.26138
H549	SRR1576697	Metamorphic larvae Stage S4	63604222	5362262	8.43067	3132985	4.92575	56187952	88.34	2025266	3.18417		J40_2	Postmetamorpic Larvae 40 DAH	58123080	7138526	12.2817	3952691	6.80055	49025426	84.3476	1913112	3.29148
H552	SRR1576700	Embryos early gastrula	62085096	9217983	14.8473	6272309	10.1028	51074282	82.265	1765698	2.844		J40_3	Postmetamorpic Larvae 40 DAH	53459468	8067896	15.0916	5317239	9.9463	43621358	81.5971	1724841	3.22645
H555	SRR1576703	Embryos late gastrula	52498688	6594116	12.5605	5256730	10.0131	44346028	84.4707	1535562	2.92495		wTEM2	Embryos Gastrula DMSO-treated larvae for 3h	46070158	10027810	21.7664	6492462	14.0926	34549756	74.9938	1454435	3.157
H558	SRR1576706	Embryos early neurula	45887582	6698908	14.5985	4987663	10.8693	37853944	82.4928	1315945	2.86776		wTEM3	Embryos Gastrula DMSO-treated larvae for 3h	42672292	8155793	19.1126	5116658	11.9906	33049598	77.4498	1430346	3.35193
H561	SRR1576710	Embryos late neurula-early somitogenesis	35415070	4794815	13.5389	3978618	11.2343	29530982	83.3854	1074012	3.03264		wAR1	Embryos Gastrula ATRA-treated larvae for 3h	50467282	10342896	20.4943	7101362	14.0712	38220376	75.733	1855795	3.67722
H564	SRR1576760	Embryos Gastrula DMSO-treated larvae for 3h	48887736	6413591	13.119	3538381	7.23777	41089228	84.0481	1366176	2.79452		wAR2	Embryos Gastrula ATRA-treated larvae for 3h	33161294	20399714	61.5166	15019908	45.2935	11608662	35.0067	1094484	3.30049
H567	SRR1576763	Embryos Gastrula ATRA-treated larvae for 3h	46645576	4714158	10.1063	3422678	7.33763	40599626	87.0385	1314936	2.81899		wAR3	Embryos Gastrula ATRA-treated larvae for 3h	56675070	13050050	23.0261	9002941	15.8852	41506744	73.2363	2062674	3.63947
H570	SRR1576766	Embryos Gastrula TTNPB-treated larvae for 3h	45591242	4455991	9.77379	3405135	7.46884	39837726	87.3802	1280232	2.80807		wTTNB1	Embryos Gastrula TTNPB-treated larvae for 3h	53114084	12626812	23.773	8686978	16.3553	38490594	72.4678	1941799	3.6559
H573	SRR1576770	Embryos Gastrula DEAB-treated larvae for 3h	61281214	6517980	10.6362	4579888	7.47356	52963882	86.4276	1775028	2.89653		wTTNB2	Embryos Gastrula TTNPB-treated larvae for 3h	49135390	10766555	21.912	7741745	15.7559	36489382	74.2629	1831556	3.72757
H576	SRR1576773	Embryos GastrulaTU-treated larvae for 3h	51582644	5319561	10.3127	3739748	7.25001	44722608	86.7009	1517238	2.94137		wTTNB3	Embryos Gastrula TTNPB-treated larvae for 3h	53937834	10904027	20.2159	7398791	13.7173	41063196	76.1306	1205077	2.2342
H579	SRR1578075	Metamorphic larvae S2-S3 (16 DAH) exposed to DMSO for 24h	48548752	5638392	11.6139	3920127	8.07462	41221782	84.908	1666826	3.4333		wDEAB1	Embryos Gastrula DEAB-treated larvae for 3h	52608854	8705154	16.5469	5309149	10.0917	42103218	80.0307	1760226	3.34587
H582	SRR1578079	Metamorphic larvae S2-S3 (16 DAH) exposed to ATRA for 24h	37757124	6741357	17.8545	4455224	11.7997	29743038	78.7746	1254860	3.32351		wDEAB2	Embryos Gastrula DEAB-treated larvae for 3h	50801814	12514611	24.6342	9303895	18.3141	36461034	71.7711	1783126	3.50997
H585	SRR1578090	Metamorphic larvae S2-S3 (16 DAH) exposed to TTNPB for 24h	30718274	3728110	12.1365	2532432	8.24406	25801228	83.9931	1168283	3.80322		wDEAB3	Embryos Gastrula DEAB-treated larvae for 3h	55389248	9613012	17.3554	6037982	10.901	43866914	79.1975	1866583	3.36994
H588	SRR1578094	Metamorphic larvae S2-S3 16 DAH exposed to DEAB for 24h	56010158	9419974	16.8183	4240966	7.57178	44687208	79.7841	1869117	3.3371		wTU2	Embryos Gastrula TU-treated larvae for 3h	38948826	6952247	17.8497	4604456	11.8218	30561284	78.4652	1404738	3.60662
H591	SRR1578097	Metamorphic larvae S2-S3 (16 DAH) exposed to TU for 24h	48628150	6132394	12.6108	3595702	7.39428	40704380	83.7054	1764682	3.62893		wTU3	Embryos Gastrula TU-treated larvae for 3h	41024842	8024149	19.5592	4434253	10.8087	31546824	76.8969	1419865	3.46099
H594	SRR1578101	Metamorphic larvae S2-S3 (16 DAH) exposed to DMSO for 48h	53328428	6046322	11.3379	4135572	7.75491	45430268	85.1896	1820449	3.41366		TEM1_24h	Metamorphic larvae S2-S3 exposed to DMSO for 24h	62722874	7595139	12.109	4529647	7.22168	52932080	84.3904	2154361	3.43473
H597	SRR1578104	Metamorphic larvae S2-S3 (16 DAH) exposed to ATRA for 48h	93968978	12644263	13.4558	7415071	7.89098	77994088	82.9998	3275144	3.48535		TEM2_24h	Metamorphic larvae S2-S3 exposed to DMSO for 24h	55650574	6691296	12.0238	3926105	7.05492	46974692	84.4101	1948414	3.50116
H600	SRR1578107	Metamorphic larvae S2-S3 (16 DAH) exposed to TTNPB for 48h	48428390	4346227	8.97454	2752134	5.68289	42359050	87.4674	1696580	3.50328		TEM3_24h	Metamorphic larvae S2-S3 exposed to DMSO for 24h	53239296	6326728	11.8836	3649895	6.85564	45033434	84.5868	1844602	3.46474
H603	SRR1578110	Metamorphic larvae S2-S3 (16 DAH) exposed to DEAB for 48h	50279838	5235423	10.4126	3627940	7.2155	43232604	85.984	1784709	3.54955		RA1_24h	Metamorphic larvae S2-S3 exposed to ATRA for 24h	38351842	5069458	13.2183	2428636	6.33251	32051880	83.5732	1207284	3.14792
H606	SRR1578113	Metamorphic larvae S2-S3 (16 DAH) exposed to TU for 48h	47906898	12470263	26.0302	6697840	13.981	33849546	70.6569	1558211	3.25258		RA2_24h	Metamorphic larvae S2-S3 exposed to ATRA for 24h	42121028	5398282	12.8161	2897641	6.87932	35340428	83.9021	1356161	3.21968
H609	SRR1578123	Postmetamorphic larvae (20 DAH) exposed to DMSO for 13 days	37507516	3255728	8.6802	2121315	5.65571	32866392	87.6261	1366960	3.6445		RA3_24h	Metamorphic larvae S2-S3 exposed to ATRA for 24h	41415888	4668560	11.2724	3141182	7.58449	35368482	85.3983	1352871	3.26655
H612	SRR1578126	Postmetamorphic larvae (20 DAH) exposed to Methimazole for 13 days	44379668	5519476	12.4369	2537227	5.71709	37298470	84.044	1543215	3.4773		DEAB1_24h	Metamorphic larvae S2-S3 exposed to DEAB for 24h	40912926	4237648	10.3577	2489649	6.08524	35367638	86.4461	1283378	3.13685
H615	SRR1578129	Postmetamorphic larvae (20 DAH) exposed to mifpepristone for 13 days	35283698	3238817	9.17936	1988152	5.63476	30755688	87.1668	1273201	3.60847		DEAB2_24h	Metamorphic larvae S2-S3 exposed to DEAB for 24h	35946534	4087474	11.371	2124181	5.90928	30636014	85.2266	1199101	3.33579
H618	SRR1578205	Postmetamorphic larvae (21 DAH) exposed to DMSO for 14 days	39543560	3436259	8.68981	2386092	6.03408	34858656	88.1525	1231389	3.11401		DEAB3_24h	Metamorphic larvae S2-S3 exposed to DEAB for 24h	39690834	5447740	13.7254	2476410	6.23925	32860692	82.7916	1358002	3.42145
H621	SRR1578212	Postmetamorphic larvae (21 DAH) exposed to iopanoic for 14 days	33022334	4135296	12.5227	3120897	9.45087	27810700	84.2179	1061947	3.21584		TU1_24h	Metamorphic larvae S2-S3 exposed to TU for 24h	44223838	4604139	10.411	2818593	6.37347	38095298	86.142	1497394	3.38594
H624	SRR1578241	Metamorphic larvae (19 DAH) grown at 20ºC	33695716	3323316	9.86273	2285979	6.78418	29289836	86.9245	1065103	3.16094		TU2_24h	Metamorphic larvae S2-S3 exposed to TU for 24h	40032168	4398623	10.9877	2627605	6.56373	34278798	85.6281	1331124	3.32514
H627	SRR1578244	Metamorphic larvae (19 DAH) grown at 16ºC	21184746	3867086	18.2541	1887482	8.90963	16515300	77.9585	783853	3.70008		TU3_24h	Metamorphic larvae S2-S3 exposed to TU for 24h	44067878	4703192	10.6726	2522100	5.72322	38011832	86.2575	1328571	3.01483
H630	SRR1518380	Hatched larvae (1 DAH) incubated at low salinity (10 ppt)	43877074	4831920	11.0124	3186542	7.26243	37611202	85.7195	1406260	3.205		TEM1_48h	Metamorphic larvae S2-S3 exposed to DMSO for 48h	52756080	5594769	10.605	3388087	6.42217	43383782	82.2347	1849699	3.50613
H633	SRR1519314	Hatched larvae (2 DAH) incubated at seawater salinity (36 ppt)	34284486	4874856	14.2188	3819298	11.14	28341750	82.6664	1046932	3.05366		TEM2_48h	Metamorphic larvae S2-S3 exposed to DMSO for 48h	55317560	7675437	13.8752	5030091	9.09312	45716700	82.6441	1885829	3.4091
H636	SRR1518385	Hatched larvae (3 DAH) incubated at low salinity (10 ppt)	42705016	14897612	34.8849	2707031	6.33891	26779648	62.7084	1005021	2.3534		TEM3_48h	Metamorphic larvae S2-S3 exposed to DMSO for 48h	56495826	6589856	11.6643	3899415	6.90213	47851878	84.6998	2015193	3.56698
H639	SRR1518388	Hatched larvae (3 DAH) incubated at seawater salinity (36 ppt)	44062396	9517927	21.601	4534816	10.2918	33351726	75.692	1166119	2.64652		RA1_48h	Metamorphic larvae S2-S3 exposed to ATRA for 48h	48349630	5522739	11.4225	2966284	6.13507	41085524	84.9759	1713733	3.54446
H642	SRR1190284	Premetamorphic larvae (9 DAH) fed a low triglyceride diet	45043118	7575787	16.819	5093956	11.3091	36029680	79.9893	1412595	3.1361		RA2_48h	Metamorphic larvae S2-S3 exposed to ATRA for 48h	54119266	6486369	11.9853	3843068	7.10111	45681076	84.4082	1920042	3.5478
H645	SRR1190275	Premetamorphic larvae (9 DAH) fed a high triglyceride diet	51198970	11775407	22.9993	6803705	13.2888	37775032	73.7808	1620568	3.16524		RA3_48h	Metamorphic larvae S2-S3 exposed to ATRA for 48h	46121866	5201370	11.2774	2940150	6.37474	39306352	85.2228	1587785	3.44259
		DAH: days after haching											DEAB1_48h	Metamorphic larvae S2-S3 exposed to DEAB for 48h	52776558	18102888	34.301	15683416	29.7166	33051920	62.6261	1565909	2.96705
													DEAB2_48h	Metamorphic larvae S2-S3 exposed to DEAB for 48h	50787058	5464613	10.7599	3036878	5.97963	43598170	85.845	1694047	3.33559
													DEAB3_48h	Metamorphic larvae S2-S3 exposed to DEAB for 48h	47452772	6533022	13.7674	4466022	9.41151	39336866	82.8969	1552966	3.27266
													TU1_48h	Metamorphic larvae S2-S3 exposed to TU for 48h	50907404	6148977	12.0787	3233604	6.35193	42933922	84.3373	1795047	3.5261
													TU2_48h	Metamorphic larvae S2-S3 exposed to TU for 48h	51165324	5915444	11.5614	3364052	6.57487	43443428	84.908	1776629	3.47233
													TU3_48h	Metamorphic larvae S2-S3 exposed to TU for 48h	51897622	6435002	12.3994	3107078	5.98694	43609838	84.0305	1822992	3.51267
	Average useful Reads per library	Input Reads	All rejected		Rejected by contamination		Useful paired reads		Useful single reads
		Total	Nº	%	Nº	%	Nº	%	Nº	%
S. senegalensis	4.06455e+07	1800249230	237941945	13.4757	144247943	8.15065	1503882050	83.2722	57534764	3.20177
S. solea	3.89805e+07	2101324072	350846618	16.957	230015996	11.1088	1676160406	79.5182	70098335	3.33362
	Total libraries
S. senegalensis	37
S. solea	43

## Sheet: 454
Solea senegalensis	Bioproject PRJNA261151
Libraries	SRR code	Experimental conditions	Nº reads	All rejected		Rejected by contamination		Useful reads
				Nº	%	N	%	N	%
GF2IHIN_01	SRR1581197	Immune-related organs	88538	15867	17.9211	505	0.570377	67842	76.6247
GF2IHIN_02	SRR1581199		94252	16536	17.5445	564	0.598396	72522	76.9448
GG3IVWD04	SRR1581200		138400	34948	25.2514	10420	7.5289	98418	71.1113
GH96IJU_01	SRR1581201		476820	99529	20.8735	6521	1.3676	339164	71.1304
GH96IJU_02	SRR1581203		430091	93614	21.7661	5343	1.2423	303533	70.5741
GHU87WB_01	SRR1581182	Osmoregulation organs	484068	97748	20.193	33154	6.84904	363571	75.1074
GHU87WB_02	SRR1581183		472639	97223	20.5702	31673	6.70131	353551	74.8036
GG3IVWD02	SRR1581185		175830	40138	22.8277	13782	7.83825	127273	72.3841
G917EGR_01	SRR1581174	Gonads (male and female, wild and F1)	731882	176145	24.0674	26195	3.57913	520632	71.1361
G917EGR_02	SRR1581175		664382	189978	28.5947	3627	0.545921	449713	67.6889
HCBOKFV_01	SRR1581176	Pituitary (male and female, wild and F1)	549372	158414	28.8355	11589	2.1095	345483	62.8869
HCBOKFV_02	SRR1581177		561551	169721	30.2236	8202	1.4606	348596	62.0774
HD90K6R_01	SRR1581180	Hypothalamus (male and female, wild and F1)	441572	151478	34.3043	3783	0.856712	262884	59.5337
HD90K6R_02	SRR1581181		353828	221322	62.5507	1563	0.44174	121230	34.2624
			Nº reads	All rejected		Rejected by contamination		Useful reads
		TOTAL		Nº	%	N	%	N	%
		Immune-related organs	1228101	260494	20.6713	23353	2.26151	881479	73.2771
		Osmoregulation organs	1132537	235109	21.197	78609	7.12953	844395	74.0984
		Gonads (male and female, wild and F1)	1396264	366123	26.331	29822	2.06252	970345	69.4125
		Pituitary (male and female, wild and F1)	1110923	328135	29.5295	19791	1.78505	694079	62.4821
		Hypothalamus (male and female, wild and F1)	795400	372800	48.4275	5346	0.649226	384114	46.898
		Total	5663225	1562661	26.8231	156921	2.97784	3774412	67.5904
