# Supplementary material for: De novo assembly, characterization and functional annotation of Senegalese sole (Solea senegalensis) and common sole (Solea solea) transcriptomes: integration in a database and design of a microarray
Source: BMC Genomics. 2014 Nov 3;15(1):952. doi: 10.1186/1471-2164-15-952 (PMC4232633; doi:10.1186/1471-2164-15-952)
Supplement: Supplementary file 5 — Additional file 5: Transcripts identified as new and species-specific genes. The transcript code, length and test code as well as orthologous Ensembl ID in cod, medaka, tilapia, tetraodon, stickleback and contig in tongue sole are indicated. (XLS 238 KB) [file 12864_2014_6645_MOESM5_ESM.xls]

## Sheet: lineage-specific transcripts
Solea solea	Length	Solea senegalensis	Length	Gadus	Medaka	Tilapia	Tetraodon	Stickleback	Any ID	Tongue sole (contig)	only tongue sole	Any buttongue sole	No annot
solea_solea_v1.1_unigene331006	2376	solea_v4.1_unigene52432	3124	-	GENSCAN00000077072	GENSCAN00000040276	GENSCAN00000028973	GENSCAN00000007445	1	AGRG01007782	0	0	0
solea_solea_v1.1_unigene308781	2244	solea_v4.1_unigene103155	1458	GENSCAN00000016709	GENSCAN00000073044	GENSCAN00000028697	GENSCAN00000026060	GENSCAN00000032896	1	AGRG01000037	0	0	0
solea_solea_v1.1_unigene361807	1000	solea_v4.1_unigene37774	1945	ENSGMOP00000018904	ENSORLP00000002194	ENSONIP00000004188	ENSTNIP00000009387	ENSGACP00000024056	1	AGRG01006592	0	0	0
solea_solea_v1.1_unigene482345	4097	solea_v4.1_unigene62597	1454	ENSGMOP00000004216	-	GENSCAN00000024708	GSC00000003307	GENSCAN00000038226	1	AGRG01026893	0	0	0
solea_solea_v1.1_unigene243724	1854	solea_v4.1_unigene588907	1411	ENSGMOP00000005886	-	GENSCAN00000014350	ENSTNIP00000007991	ENSGACP00000005997	1	AGRG01009520	0	0	0
solea_solea_v1.1_unigene57490	1428	solea_v4.1_unigene239682	1433	GENSCAN00000048471	ENSORLP00000002138	ENSONIP00000021448	GENSCAN00000044777	GENSCAN00000035694	1	AGRG01062608	0	0	0
solea_solea_v1.1_unigene238114	714	solea_v4.1_unigene57766	1009	-	-	-	-	-	0	AGRG01010071	1	0	0
solea_solea_v1.1_unigene194897	1489	solea_v4.1_unigene24690_split_0	777	GENSCAN00000043275	GENSCAN00000072764	GENSCAN00000006658	GENSCAN00000030370	GENSCAN00000037851	1	AGRG01025591	0	0	0
solea_solea_v1.1_unigene152110	1236	solea_v4.1_unigene115056	425	GENSCAN00000036468	GENSCAN00000021562	GENSCAN00000001729	GSC00000000397	GENSCAN00000044232	1	AGRG01018707	0	0	0
solea_solea_v1.1_unigene248847	510	solea_v4.1_unigene8121_split_0	420	-	-	ENSONIP00000021909	ENSTNIP00000009727	-	1	-	0	1	0
solea_solea_v1.1_unigene479401	401	solea_v4.1_unigene515683	512	-	GENSCAN00000067795	GENSCAN00000045541	GENSCAN00000039497	-	1	AGRG01019562	0	0	0
solea_solea_v1.1_unigene97333	1629	solea_v4.1_unigene334971	997	-	-	ENSONIP00000019220	-	GENSCAN00000043959	1	AGRG01019337	0	0	0
solea_solea_v1.1_unigene237028	1319	solea_v4.1_unigene463169	1185	GENSCAN00000033316	ENSORLP00000019768	GENSCAN00000032859	-	-	1	AGRG01014785	0	0	0
solea_solea_v1.1_unigene45255_split_0	377	solea_v4.1_unigene564182	449	GENSCAN00000070593	GENSCAN00000017665	GENSCAN00000022730	ENSTNIP00000004944	GENSCAN00000024831	1	AGRG01020925	0	0	0
solea_solea_v1.1_unigene226843_split_0	1899	solea_v4.1_unigene6379	4217	ENSGMOP00000012076	ENSORLP00000019232	ENSONIP00000021167	ENSTNIP00000021013	GENSCAN00000033445	1	AGRG01024302	0	0	0
solea_solea_v1.1_unigene346912	249	solea_v4.1_unigene406395	112	ENSGMOP00000021324	GENSCAN00000099908	ENSONIP00000025276	-	GENSCAN00000013229	1	-	0	1	0
solea_solea_v1.1_unigene44028_split_1	798	solea_v4.1_unigene36448_split_1	806	GENSCAN00000071131	-	GENSCAN00000033538	GENSCAN00000036578	GENSCAN00000016048	1	AGRG01000547	0	0	0
solea_solea_v1.1_unigene8396	1773	solea_v4.1_unigene56453	1284	GENSCAN00000021189	GENSCAN00000038343	GENSCAN00000040672	-	GENSCAN00000027305	1	AGRG01025318	0	0	0
solea_solea_v1.1_unigene232733_split_1	162	solea_v4.1_unigene545832	324	-	-	-	-	-	0	AGRG01026689	1	0	0
solea_solea_v1.1_unigene29117_split_0	475	solea_v4.1_unigene145104	657	-	-	ENSONIP00000008628	GENSCAN00000027349	-	1	AGRG01031029	0	0	0
solea_solea_v1.1_unigene229014_split_1	1002	solea_v4.1_unigene200207	787	GENSCAN00000027818	GENSCAN00000030823	GENSCAN00000002294	GSC00000020257	GENSCAN00000009212	1	AGRG01031521	0	0	0
solea_solea_v1.1_unigene123020	357	solea_v4.1_unigene233359	229	GENSCAN00000073754	-	-	GENSCAN00000046424	GENSCAN00000001062	1	AGRG01000234	0	0	0
solea_solea_v1.1_unigene48808_split_1	1132	solea_v4.1_unigene38139_split_0	1228	GENSCAN00000030977	GENSCAN00000044080	GENSCAN00000048944	GSC00000004851	GENSCAN00000040830	1	AGRG01018273	0	0	0
solea_solea_v1.1_unigene517434	179	solea_v4.1_unigene431868	146	GENSCAN00000007143	-	ENSONIP00000024263	-	GENSCAN00000012472	1	-	0	1	0
solea_solea_v1.1_unigene324326	208	solea_v4.1_unigene195526	508	ENSGMOP00000017808	-	ENSONIP00000016020	GENSCAN00000045699	GENSCAN00000043914	1	AGRG01010613	0	0	0
solea_solea_v1.1_unigene44853	464	solea_v4.1_unigene98324	307	-	-	GENSCAN00000040643	GENSCAN00000028715	GENSCAN00000013354	1	AGRG01004898	0	0	0
solea_solea_v1.1_unigene61181	1610	solea_v4.1_unigene6601	2044	GENSCAN00000050307	ENSORLP00000014241	GENSCAN00000014123	ENSTNIP00000016212	GENSCAN00000030292	1	AGRG01007505	0	0	0
solea_solea_v1.1_unigene21726	2870	solea_v4.1_unigene3508	3266	-	GENSCAN00000079678	GENSCAN00000037326	GENSCAN00000039538	GENSCAN00000005455	1	AGRG01061684	0	0	0
solea_solea_v1.1_unigene206635	239	solea_v4.1_unigene54661	400	GENSCAN00000056568	GENSCAN00000086042	GENSCAN00000002769	ENSTNIP00000001052	-	1	AGRG01061815	0	0	0
solea_solea_v1.1_unigene220790	132	solea_v4.1_unigene39689	1145	-	-	-	-	-	0	AGRG01021127	1	0	0
solea_solea_v1.1_unigene76776	1956	solea_v4.1_unigene512956	1920	-	GENSCAN00000112245	GENSCAN00000043992	GENSCAN00000037895	-	1	AGRG01015266	0	0	0
solea_solea_v1.1_unigene243346	2100	solea_v4.1_unigene238430	982	-	ENSORLP00000006733	ENSONIP00000010480	GSC00000004190	ENSGACP00000008068	1	AGRG01021247	0	0	0
solea_solea_v1.1_unigene336982	2029	solea_v4.1_unigene27752	1212	-	ENSORLP00000016853	ENSONIP00000001690	ENSTNIP00000001698	GENSCAN00000017523	1	AGRG01026994	0	0	0
solea_solea_v1.1_unigene344117	772	solea_v4.1_unigene501129	549	-	ENSORLP00000018865	ENSONIP00000020598	GSC00000009983	ENSGACP00000016484	1	AGRG01023409	0	0	0
solea_solea_v1.1_unigene99529	742	solea_v4.1_unigene288787	193	-	-	-	-	-	0	AGRG01005411	1	0	0
solea_solea_v1.1_unigene154820	468	solea_v4.1_unigene480266	1275	GENSCAN00000012324	GENSCAN00000026523	GENSCAN00000015370	GENSCAN00000045542	GENSCAN00000023056	1	AGRG01011073	0	0	0
solea_solea_v1.1_unigene143522	361	solea_v4.1_unigene239059	680	-	-	GENSCAN00000018720	-	-	1	AGRG01017014	0	0	0
solea_solea_v1.1_unigene55049	724	solea_v4.1_unigene327901	698	-	ENSORLP00000000579	-	GENSCAN00000029953	GENSCAN00000008565	1	AGRG01023350	0	0	0
solea_solea_v1.1_unigene262790	106	solea_v4.1_unigene470225	104	-	-	-	-	ENSGACP00000012913	1	-	0	1	0
solea_solea_v1.1_unigene384697	483	solea_v4.1_unigene161156	125	-	GENSCAN00000121676	ENSONIP00000006036	GENSCAN00000025197	GENSCAN00000014634	1	-	0	1	0
solea_solea_v1.1_unigene239178_split_1	862	solea_v4.1_unigene12160_split_1	684	GENSCAN00000037815	GENSCAN00000039913	GENSCAN00000014149	-	GENSCAN00000009875	1	AGRG01000832	0	0	0
solea_solea_v1.1_unigene85588	2090	solea_v4.1_unigene21921	2197	ENSGMOP00000014557	ENSORLP00000016803	ENSONIP00000013604	ENSTNIP00000013326	GENSCAN00000015521	1	AGRG01005637	0	0	0
solea_solea_v1.1_unigene25042_split_0	603	solea_v4.1_unigene41073_split_0	175	-	-	-	-	ENSGACP00000016157	1	AGRG01005134	0	0	0
solea_solea_v1.1_unigene178953	156	solea_v4.1_unigene56709	486	GENSCAN00000004768	GENSCAN00000070198	GENSCAN00000023221	GENSCAN00000026013	GENSCAN00000003963	1	AGRG01004623	0	0	0
solea_solea_v1.1_unigene347442_split_1	748	solea_v4.1_unigene67206	665	ENSGMOP00000014193	GENSCAN00000119970	ENSONIP00000008358	GSC00000002736	ENSGACP00000007301	1	AGRG01024376	0	0	0
solea_solea_v1.1_unigene85853_split_0	343	solea_v4.1_unigene2352_split_0	329	GENSCAN00000059099	GENSCAN00000070271	GENSCAN00000040156	GENSCAN00000031961	GENSCAN00000022247	1	AGRG01006621	0	0	0
solea_solea_v1.1_unigene3716	1597	solea_v4.1_unigene39668	2044	-	-	GENSCAN00000025751	-	GENSCAN00000015116	1	-	0	1	0
solea_solea_v1.1_unigene388787	296	solea_v4.1_unigene122031	110	-	GENSCAN00000002682	ENSONIP00000026065	-	-	1	AGRG01019078	0	0	0
solea_solea_v1.1_unigene509954	148	solea_v4.1_unigene363239	139	-	GENSCAN00000006611	GENSCAN00000001053	GSC00000015419	ENSGACP00000011288	1	AGRG01029229	0	0	0
solea_solea_v1.1_unigene396183	291	solea_v4.1_unigene696656	316	-	GENSCAN00000005726	ENSONIP00000004224	GENSCAN00000041528	GENSCAN00000017051	1	AGRG01014932	0	0	0
solea_solea_v1.1_unigene447613_split_0	338	solea_v4.1_unigene517296	376	-	GENSCAN00000123294	GENSCAN00000025728	GSC00000008036	GENSCAN00000018566	1	AGRG01004297	0	0	0
solea_solea_v1.1_unigene69742	663	solea_v4.1_unigene56152	782	-	-	-	-	ENSGACP00000007169	1	-	0	1	0
solea_solea_v1.1_unigene354604	714	solea_v4.1_unigene24620	785	-	ENSORLP00000006391	-	GENSCAN00000026295	GENSCAN00000020506	1	AGRG01020082	0	0	0
solea_solea_v1.1_unigene188784	596	solea_v4.1_unigene21186	665	-	ENSORLP00000023870	GENSCAN00000015870	ENSTNIP00000014170	ENSGACP00000005901	1	AGRG01026020	0	0	0
solea_solea_v1.1_unigene90135	1489	solea_v4.1_unigene519198	923	-	GENSCAN00000039760	GENSCAN00000021667	GENSCAN00000026978	GENSCAN00000025906	1	AGRG01028286	0	0	0
solea_solea_v1.1_unigene352943	1209	solea_v4.1_unigene3811	1144	-	ENSORLP00000005490	GENSCAN00000049238	GENSCAN00000031210	GENSCAN00000017648	1	AGRG01000291	0	0	0
solea_solea_v1.1_unigene239207_split_2	641	solea_v4.1_unigene9120	390	-	ENSORLP00000001418	GENSCAN00000006658	GENSCAN00000030370	GENSCAN00000009430	1	AGRG01025591	0	0	0
solea_solea_v1.1_unigene31993	4185	solea_v4.1_unigene346189	1119	GENSCAN00000025439	GENSCAN00000090221	GENSCAN00000043396	GENSCAN00000046702	GENSCAN00000020907	1	AGRG01018340	0	0	0
solea_solea_v1.1_unigene74574	1135	solea_v4.1_unigene444750	214	GENSCAN00000056636	GENSCAN00000039915	GENSCAN00000044514	GENSCAN00000033260	GENSCAN00000029848	1	AGRG01022128	0	0	0
solea_solea_v1.1_unigene86896_split_1	4217	solea_v4.1_unigene1034	2948	GENSCAN00000003860	GENSCAN00000111350	GENSCAN00000044507	GENSCAN00000033260	GENSCAN00000029848	1	AGRG01022128	0	0	0
solea_solea_v1.1_unigene205078	340	solea_v4.1_unigene55218	246	ENSGMOP00000014567	-	GENSCAN00000002539	GENSCAN00000028542	ENSGACP00000007451	1	AGRG01018754	0	0	0
solea_solea_v1.1_unigene6932	1904	solea_v4.1_unigene327620_split_0	777	ENSGMOP00000018832	GENSCAN00000076337	GENSCAN00000008169	GENSCAN00000025711	ENSGACP00000020709	1	AGRG01008001	0	0	0
solea_solea_v1.1_unigene342477	6338	solea_v4.1_unigene5163	6269	GENSCAN00000025564	GENSCAN00000062202	GENSCAN00000034189	GENSCAN00000039470	GENSCAN00000019684	1	AGRG01028960	0	0	0
solea_solea_v1.1_unigene53292	5769	solea_v4.1_unigene229162	2779	GENSCAN00000033710	GENSCAN00000051831	GENSCAN00000014483	ENSTNIP00000005377	GENSCAN00000004114	1	AGRG01010453	0	0	0
solea_solea_v1.1_unigene11922	289	solea_v4.1_unigene492751	280	GENSCAN00000015457	-	-	GENSCAN00000043574	-	1	AGRG01004182	0	0	0
solea_solea_v1.1_unigene330738	409	solea_v4.1_unigene623261	507	-	-	-	-	-	0	-	0	0	1
solea_solea_v1.1_unigene246987_split_0	741	solea_v4.1_unigene4656_split_2	810	GENSCAN00000077988	-	GENSCAN00000044868	GENSCAN00000028230	GENSCAN00000004186	1	-	0	1	0
solea_solea_v1.1_unigene61589	688	solea_v4.1_unigene68686	763	-	GENSCAN00000071979	ENSONIP00000005776	GENSCAN00000034732	GENSCAN00000000570	1	AGRG01012352	0	0	0
solea_solea_v1.1_unigene57798	1502	solea_v4.1_unigene230045	1231	ENSGMOP00000013984	ENSORLP00000002030	ENSONIP00000004121	ENSTNIP00000020651	ENSGACP00000024005	1	AGRG01028081	0	0	0
solea_solea_v1.1_unigene240154_split_1	1396	solea_v4.1_unigene192050_split_1	211	-	-	-	-	-	0	AGRG01015380	1	0	0
solea_solea_v1.1_unigene38319	652	solea_v4.1_unigene30795	900	-	ENSORLP00000020319	ENSONIP00000026436	-	GENSCAN00000040287	1	AGRG01020883	0	0	0
solea_solea_v1.1_unigene148707	257	solea_v4.1_unigene379667	307	GENSCAN00000057044	GENSCAN00000055014	ENSONIP00000011256	ENSTNIP00000019590	ENSGACP00000007651	1	AGRG01018904	0	0	0
solea_solea_v1.1_unigene148623	397	solea_v4.1_unigene51349_split_1	149	-	-	-	GSC00000003317	-	1	AGRG01020898	0	0	0
solea_solea_v1.1_unigene22405	936	solea_v4.1_unigene56317	1174	GENSCAN00000027254	GENSCAN00000005050	GENSCAN00000031092	GENSCAN00000026843	GENSCAN00000035985	1	AGRG01001264	0	0	0
solea_solea_v1.1_unigene245148	334	solea_v4.1_unigene228220	283	-	-	-	-	ENSGACP00000018525	1	AGRG01018314	0	0	0
solea_solea_v1.1_unigene236078	1828	solea_v4.1_unigene4982	2772	ENSGMOP00000019813	ENSORLP00000005897	ENSONIP00000008616	ENSTNIP00000012516	ENSGACP00000009340	1	AGRG01031028	0	0	0
solea_solea_v1.1_unigene192055_split_0	176	solea_v4.1_unigene233284	1124	GENSCAN00000034543	-	GENSCAN00000013307	GENSCAN00000026714	ENSGACP00000021627	1	AGRG01004716	0	0	0
solea_solea_v1.1_unigene74448	1108	solea_v4.1_unigene419554	235	ENSGMOP00000000130	GENSCAN00000107894	GENSCAN00000018477	GENSCAN00000040975	ENSGACP00000021556	1	AGRG01007950	0	0	0
solea_solea_v1.1_unigene246510	326	solea_v4.1_unigene231749	291	-	-	-	-	-	0	-	0	0	1
solea_solea_v1.1_unigene37730	1841	solea_v4.1_unigene132738	669	-	-	GENSCAN00000029944	-	GENSCAN00000032777	1	AGRG01013592	0	0	0
solea_solea_v1.1_unigene215238	234	solea_v4.1_unigene572707	218	-	ENSORLP00000001499	ENSONIP00000004954	GENSCAN00000034287	GENSCAN00000021440	1	AGRG01020508	0	0	0
solea_solea_v1.1_unigene386274	461	solea_v4.1_unigene250701	129	-	ENSORLP00000015413	ENSONIP00000006983	ENSTNIP00000001611	ENSGACP00000009496	1	AGRG01015956	0	0	0
solea_solea_v1.1_unigene29102_split_1	2761	solea_v4.1_unigene667251	402	ENSGMOP00000012887	GENSCAN00000041113	ENSONIP00000017415	ENSTNIP00000008435	ENSGACP00000002922	1	AGRG01026798	0	0	0
solea_solea_v1.1_unigene320824	271	solea_v4.1_unigene533578	144	-	-	ENSONIP00000017572	GSC00000006874	-	1	AGRG01062883	0	0	0
solea_solea_v1.1_unigene247748	639	solea_v4.1_unigene64596	881	-	-	GENSCAN00000014681	-	ENSGACP00000018149	1	-	0	1	0
solea_solea_v1.1_unigene125360	763	solea_v4.1_unigene137668	180	GENSCAN00000063732	-	GENSCAN00000005271	GSC00000020917	GENSCAN00000023449	1	AGRG01011482	0	0	0
solea_solea_v1.1_unigene381538	607	solea_v4.1_unigene1224	647	-	ENSORLP00000025730	ENSONIP00000022712	ENSTNIP00000009251	GENSCAN00000010103	1	AGRG01015529	0	0	0
solea_solea_v1.1_unigene190310	2113	solea_v4.1_unigene477931	729	GENSCAN00000036839	GENSCAN00000081346	GENSCAN00000037078	ENSTNIP00000001178	GENSCAN00000020952	1	AGRG01021691	0	0	0
solea_solea_v1.1_unigene2594_split_0	679	solea_v4.1_unigene343239	1004	-	ENSORLP00000010025	GENSCAN00000024976	GSC00000003633	GENSCAN00000036960	1	AGRG01026749	0	0	0
solea_solea_v1.1_unigene49712	546	solea_v4.1_unigene417900	127	ENSGMOP00000012991	ENSORLP00000007702	-	ENSTNIP00000018913	ENSGACP00000010892	1	AGRG01024808	0	0	0
solea_solea_v1.1_unigene64832	597	solea_v4.1_unigene316309	123	-	-	GENSCAN00000018361	GENSCAN00000040716	GENSCAN00000001602	1	AGRG01015233	0	0	0
solea_solea_v1.1_unigene336486	1772	solea_v4.1_unigene186154	1724	-	-	-	-	GENSCAN00000038775	1	-	0	1	0
solea_solea_v1.1_unigene506303	514	solea_v4.1_unigene324463	625	-	-	GENSCAN00000000677	ENSTNIP00000018428	ENSGACP00000018891	1	AGRG01062033	0	0	0
solea_solea_v1.1_unigene58344	1713	solea_v4.1_unigene24705	1527	-	-	GENSCAN00000009610	-	-	1	AGRG01016103	0	0	0
solea_solea_v1.1_unigene205103	294	solea_v4.1_unigene85513	206	-	GENSCAN00000110513	-	-	-	1	-	0	1	0
solea_solea_v1.1_unigene3263	1427	solea_v4.1_unigene33341	920	-	ENSORLP00000011386	GENSCAN00000047086	-	GENSCAN00000029986	1	AGRG01025673	0	0	0
solea_solea_v1.1_unigene18558_split_3	1311	solea_v4.1_unigene58701	939	-	-	-	-	ENSGACP00000010378	1	AGRG01006639	0	0	0
solea_solea_v1.1_unigene317811	156	solea_v4.1_unigene543739	112	-	-	-	-	-	0	AGRG01023608	1	0	0
solea_solea_v1.1_unigene100585_split_0	143	solea_v4.1_unigene538035	999	-	ENSORLP00000015262	ENSONIP00000012636	-	-	1	-	0	1	0
solea_solea_v1.1_unigene97566	1918	solea_v4.1_unigene5092	1683	-	ENSORLP00000002190	ENSONIP00000017907	GENSCAN00000044814	GENSCAN00000012763	1	AGRG01061676	0	0	0
solea_solea_v1.1_unigene251201	413	solea_v4.1_unigene473498	1133	GENSCAN00000043209	ENSORLP00000025220	ENSONIP00000011636	ENSTNIP00000002786	ENSGACP00000019526	1	AGRG01031728	0	0	0
solea_solea_v1.1_unigene54851_split_0	479	solea_v4.1_unigene419056	260	ENSGMOP00000003628	GENSCAN00000094591	ENSONIP00000002133	-	GENSCAN00000020546	1	AGRG01017692	0	0	0
solea_solea_v1.1_unigene315208	208	solea_v4.1_unigene106190	177	-	-	-	-	ENSGACP00000015380	1	-	0	1	0
solea_solea_v1.1_unigene365749	1043	solea_v4.1_unigene61198	1202	-	ENSORLP00000010176	GENSCAN00000004014	-	GENSCAN00000029974	1	AGRG01027246	0	0	0
solea_solea_v1.1_unigene24389_split_0	1128	solea_v4.1_unigene11247_split_0	1235	GENSCAN00000052417	ENSORLP00000003601	GENSCAN00000044825	-	GENSCAN00000004875	1	AGRG01002983	0	0	0
solea_solea_v1.1_unigene331777	353	solea_v4.1_unigene505674	198	-	GENSCAN00000020022	GENSCAN00000039210	GSC00000018613	GENSCAN00000017818	1	AGRG01011869	0	0	0
solea_solea_v1.1_unigene361274	480	solea_v4.1_unigene253437	260	-	GENSCAN00000066836	GENSCAN00000046009	-	GENSCAN00000008865	1	AGRG01058794	0	0	0
solea_solea_v1.1_unigene226079	5730	solea_v4.1_unigene14269	7851	ENSGMOP00000005955	ENSORLP00000017059	GENSCAN00000043708	GENSCAN00000041761	ENSGACP00000025336	1	AGRG01029437	0	0	0
solea_solea_v1.1_unigene208548	504	solea_v4.1_unigene40839	651	ENSGMOP00000016349	GENSCAN00000093881	ENSONIP00000005216	GENSCAN00000028608	GENSCAN00000020795	1	AGRG01010149	0	0	0
solea_solea_v1.1_unigene94090	2170	solea_v4.1_unigene167569	638	-	ENSORLP00000021718	ENSONIP00000012458	GSC00000019566	GENSCAN00000043796	1	AGRG01026085	0	0	0
solea_solea_v1.1_unigene207982	606	solea_v4.1_unigene449901	115	ENSGMOP00000006358	GENSCAN00000118195	GENSCAN00000016582	GSC00000016140	GENSCAN00000012670	1	AGRG01062788	0	0	0
solea_solea_v1.1_unigene224048	4974	solea_v4.1_unigene17056	5146	ENSGMOP00000018695	ENSORLP00000020913	ENSONIP00000024447	ENSTNIP00000013929	GENSCAN00000026624	1	AGRG01005487	0	0	0
solea_solea_v1.1_unigene27591	7569	solea_v4.1_unigene25695	5720	GENSCAN00000039093	GENSCAN00000047716	GENSCAN00000013553	GENSCAN00000043385	GENSCAN00000004529	1	AGRG01017299	0	0	0
solea_solea_v1.1_unigene18139	2798	solea_v4.1_unigene458539	1788	-	-	-	-	-	0	AGRG01003230	1	0	0
solea_solea_v1.1_unigene233241_split_0	709	solea_v4.1_unigene327523	249	-	-	-	-	-	0	AGRG01013325	1	0	0
solea_solea_v1.1_unigene346852_split_2	853	solea_v4.1_unigene169451	389	-	GENSCAN00000065821	GENSCAN00000015609	GENSCAN00000037655	ENSGACP00000019941	1	AGRG01022557	0	0	0
solea_solea_v1.1_unigene88147_split_0	924	solea_v4.1_unigene50795	1074	GENSCAN00000052364	-	GENSCAN00000051332	GSC00000009440	GENSCAN00000041271	1	AGRG01025065	0	0	0
solea_solea_v1.1_unigene45370	5773	solea_v4.1_unigene162591	906	ENSGMOP00000010660	GENSCAN00000016071	GENSCAN00000026569	-	ENSGACP00000020244	1	AGRG01062211	0	0	0
solea_solea_v1.1_unigene278846	881	solea_v4.1_unigene481159	182	GENSCAN00000051055	GENSCAN00000102341	GENSCAN00000018384	-	GENSCAN00000008253	1	AGRG01006215	0	0	0
solea_solea_v1.1_unigene410523	816	solea_v4.1_unigene179324	128	-	GENSCAN00000051509	GENSCAN00000006016	GSC00000020778	-	1	AGRG01022858	0	0	0
solea_solea_v1.1_unigene65738	535	solea_v4.1_unigene341324	173	GENSCAN00000020271	GENSCAN00000046509	GENSCAN00000047589	GENSCAN00000029764	GENSCAN00000007425	1	AGRG01016780	0	0	0
solea_solea_v1.1_unigene3156	2047	solea_v4.1_unigene614126	266	-	-	-	-	-	0	AGRG01006943	1	0	0
solea_solea_v1.1_unigene397060	665	solea_v4.1_unigene240096	538	-	-	-	GENSCAN00000041207	-	1	-	0	1	0
solea_solea_v1.1_unigene10841	1169	solea_v4.1_unigene231419_split_1	677	-	-	-	ENSTNIP00000008491	ENSGACP00000025793	1	AGRG01021265	0	0	0
solea_solea_v1.1_unigene335313	616	solea_v4.1_unigene414583	623	ENSGMOP00000021160	-	-	-	ENSGACP00000016139	1	AGRG01010559	0	0	0
solea_solea_v1.1_unigene415621	134	solea_v4.1_unigene181281	141	-	GENSCAN00000110054	GENSCAN00000049963	-	ENSGACP00000013624	1	AGRG01026594	0	0	0
solea_solea_v1.1_unigene52734	879	solea_v4.1_unigene506760	313	-	-	GENSCAN00000017455	GSC00000019480	ENSGACP00000020365	1	AGRG01025587	0	0	0
solea_solea_v1.1_unigene27780_split_2	1797	solea_v4.1_unigene13161_split_2	1540	GENSCAN00000007889	ENSORLP00000011279	GENSCAN00000051332	GENSCAN00000036308	GENSCAN00000041271	1	AGRG01025066	0	0	0
solea_solea_v1.1_unigene348190_split_0	802	solea_v4.1_unigene11851_split_0	909	GENSCAN00000057064	-	GENSCAN00000042542	GSC00000013928	-	1	-	0	1	0
solea_solea_v1.1_unigene45326	1379	solea_v4.1_unigene85140	340	ENSGMOP00000011213	ENSORLP00000025183	GENSCAN00000006582	-	ENSGACP00000010732	1	AGRG01018861	0	0	0
solea_solea_v1.1_unigene148410	496	solea_v4.1_unigene528894	162	GENSCAN00000071944	GENSCAN00000072387	GENSCAN00000014802	-	-	1	AGRG01017824	0	0	0
solea_solea_v1.1_unigene95025_split_0	149	solea_v4.1_unigene477499	379	-	-	-	-	-	0	AGRG01028836	1	0	0
solea_solea_v1.1_unigene47566	552	solea_v4.1_unigene67928	778	-	-	ENSONIP00000005577	-	-	1	AGRG01046051	0	0	0
solea_solea_v1.1_unigene242055_split_0	844	solea_v4.1_unigene233347	579	ENSGMOP00000014333	GENSCAN00000046954	GENSCAN00000033177	GSC00000020142	ENSGACP00000008806	1	AGRG01003812	0	0	0
solea_solea_v1.1_unigene128392	480	solea_v4.1_unigene168686	219	-	-	GENSCAN00000025669	-	GENSCAN00000003030	1	-	0	1	0
solea_solea_v1.1_unigene237403	2417	solea_v4.1_unigene58327	2471	GENSCAN00000014379	GENSCAN00000020238	GENSCAN00000026959	GENSCAN00000048148	GENSCAN00000013121	1	AGRG01006495	0	0	0
solea_solea_v1.1_unigene194716	1432	solea_v4.1_unigene465188	1762	GENSCAN00000069338	ENSORLP00000015928	GENSCAN00000031531	-	GENSCAN00000042362	1	-	0	1	0
solea_solea_v1.1_unigene34798	1096	solea_v4.1_unigene434414	867	ENSGMOP00000020716	ENSORLP00000021674	ENSONIP00000022702	GENSCAN00000039738	ENSGACP00000001382	1	AGRG01015528	0	0	0
solea_solea_v1.1_unigene54727_split_1	627	solea_v4.1_unigene289864	525	GENSCAN00000033142	GENSCAN00000117167	GENSCAN00000010897	-	-	1	AGRG01001750	0	0	0
solea_solea_v1.1_unigene101722	1026	solea_v4.1_unigene176550	233	-	-	-	-	-	0	-	0	0	1
solea_solea_v1.1_unigene5110	500	solea_v4.1_unigene470853	385	-	ENSORLP00000012052	ENSONIP00000018793	GENSCAN00000045751	GENSCAN00000034129	1	AGRG01025757	0	0	0
solea_solea_v1.1_unigene312339	283	solea_v4.1_unigene344977	288	-	GENSCAN00000006174	GENSCAN00000003227	GSC00000000183	-	1	AGRG01014958	0	0	0
solea_solea_v1.1_unigene24234	792	solea_v4.1_unigene546932	1581	-	ENSORLP00000008804	ENSONIP00000018523	-	GENSCAN00000031302	1	AGRG01020661	0	0	0
solea_solea_v1.1_unigene19195_split_1	3904	solea_v4.1_unigene5549	4378	ENSGMOP00000020444	ENSORLP00000005763	ENSONIP00000020556	ENSTNIP00000013147	ENSGACP00000008448	1	AGRG01004303	0	0	0
solea_solea_v1.1_unigene3776	619	solea_v4.1_unigene302795	135	-	-	-	-	-	0	-	0	0	1
solea_solea_v1.1_unigene454068	405	solea_v4.1_unigene109740	493	ENSGMOP00000021430	GENSCAN00000036835	GENSCAN00000006043	GSC00000017970	ENSGACP00000011054	1	AGRG01022990	0	0	0
solea_solea_v1.1_unigene1180_split_1	915	solea_v4.1_unigene671089	997	-	-	GENSCAN00000003759	-	ENSGACP00000007043	1	AGRG01020671	0	0	0
solea_solea_v1.1_unigene1320_split_1	614	solea_v4.1_unigene224737	2166	-	-	GENSCAN00000025763	-	-	1	AGRG01009306	0	0	0
solea_solea_v1.1_unigene53334_split_1	593	solea_v4.1_unigene32114	2022	-	-	-	ENSTNIP00000021267	-	1	AGRG01015593	0	0	0
solea_solea_v1.1_unigene31523	3157	solea_v4.1_unigene340080	190	GENSCAN00000008796	GENSCAN00000016518	GENSCAN00000033617	ENSTNIP00000021090	GENSCAN00000020364	1	AGRG01015420	0	0	0
solea_solea_v1.1_unigene5216_split_0	1547	solea_v4.1_unigene24297_split_0	749	GENSCAN00000025643	-	ENSONIP00000026764	ENSTNIP00000002382	ENSGACP00000009046	1	AGRG01025673	0	0	0
solea_solea_v1.1_unigene349051	945	solea_v4.1_unigene12103	827	ENSGMOP00000021374	ENSORLP00000021780	GENSCAN00000037213	GENSCAN00000031327	GENSCAN00000011554	1	AGRG01015537	0	0	0
solea_solea_v1.1_unigene86608_split_0	218	solea_v4.1_unigene6675_split_0	177	GENSCAN00000061352	GENSCAN00000012007	GENSCAN00000018643	GENSCAN00000029903	GENSCAN00000016573	1	AGRG01052078	0	0	0
solea_solea_v1.1_unigene124521	1524	solea_v4.1_unigene473127	679	GENSCAN00000027908	GENSCAN00000007946	GENSCAN00000011889	GSC00000002074	GENSCAN00000002400	1	AGRG01025902	0	0	0
solea_solea_v1.1_unigene242672_split_0	1749	solea_v4.1_unigene447621	135	GENSCAN00000014288	-	GENSCAN00000045005	GENSCAN00000045695	ENSGACP00000017899	1	AGRG01017973	0	0	0
solea_solea_v1.1_unigene235831	1554	solea_v4.1_unigene249424	255	GENSCAN00000059913	ENSORLP00000002639	GENSCAN00000012946	GSC00000005526	GENSCAN00000013887	1	AGRG01061910	0	0	0
solea_solea_v1.1_unigene342495	2930	solea_v4.1_unigene510526	2151	ENSGMOP00000017086	ENSORLP00000005915	ENSONIP00000015236	ENSTNIP00000017573	ENSGACP00000019849	1	AGRG01010313	0	0	0
solea_solea_v1.1_unigene233490_split_0	312	solea_v4.1_unigene228036_split_1	286	-	-	-	-	-	0	AGRG01020948	1	0	0
solea_solea_v1.1_unigene86301	633	solea_v4.1_unigene355467	127	GENSCAN00000038186	GENSCAN00000012186	-	GSC00000019559	ENSGACP00000000161	1	AGRG01024157	0	0	0
solea_solea_v1.1_unigene321910	156	solea_v4.1_unigene543218	112	-	-	-	-	-	0	AGRG01026953	1	0	0
solea_solea_v1.1_unigene35047	644	solea_v4.1_unigene336663	618	GENSCAN00000056381	GENSCAN00000005586	-	GENSCAN00000032067	GENSCAN00000036585	1	AGRG01006846	0	0	0
solea_solea_v1.1_unigene70446_split_1	594	solea_v4.1_unigene446471	156	-	GENSCAN00000015520	GENSCAN00000018744	ENSTNIP00000005957	ENSGACP00000019010	1	AGRG01011270	0	0	0
solea_solea_v1.1_unigene22935	1276	solea_v4.1_unigene88770	154	-	GENSCAN00000095528	GENSCAN00000022915	GENSCAN00000033145	GENSCAN00000044121	1	-	0	1	0
solea_solea_v1.1_unigene3145	3114	solea_v4.1_unigene247357	221	GENSCAN00000058957	GENSCAN00000067936	GENSCAN00000042969	GSC00000006551	GENSCAN00000024776	1	AGRG01003207	0	0	0
solea_solea_v1.1_unigene57946	978	solea_v4.1_unigene59527_split_0	596	GENSCAN00000021284	ENSORLP00000009473	-	GENSCAN00000045615	GENSCAN00000030533	1	AGRG01022332	0	0	0
solea_solea_v1.1_unigene277529	247	solea_v4.1_unigene613063	243	GENSCAN00000005181	-	GENSCAN00000000195	-	-	1	-	0	1	0
solea_solea_v1.1_unigene112483	381	solea_v4.1_unigene358362	112	GENSCAN00000037389	GENSCAN00000002615	ENSONIP00000000377	GENSCAN00000035703	GENSCAN00000037739	1	AGRG01004038	0	0	0
solea_solea_v1.1_unigene244391	1216	solea_v4.1_unigene116840	1233	GENSCAN00000020075	-	-	GSC00000003913	-	1	AGRG01009833	0	0	0
solea_solea_v1.1_unigene32604	2484	solea_v4.1_unigene25336	3378	-	GENSCAN00000063883	ENSONIP00000021233	ENSTNIP00000021673	ENSGACP00000024924	1	AGRG01027062	0	0	0
solea_solea_v1.1_unigene329963_split_1	290	solea_v4.1_unigene44802_split_1	288	ENSGMOP00000017085	-	-	ENSTNIP00000008136	ENSGACP00000022190	1	AGRG01013996	0	0	0
solea_solea_v1.1_unigene291915	129	solea_v4.1_unigene616301	230	ENSGMOP00000007463	ENSORLP00000019493	GENSCAN00000032073	GSC00000008785	GENSCAN00000040648	1	AGRG01023304	0	0	0
solea_solea_v1.1_unigene318473	340	solea_v4.1_unigene483901	116	ENSGMOP00000017808	-	ENSONIP00000016020	GSC00000011372	ENSGACP00000023620	1	AGRG01010613	0	0	0
solea_solea_v1.1_unigene231298	2680	solea_v4.1_unigene31266	2321	-	GENSCAN00000098276	GENSCAN00000004537	-	GENSCAN00000023022	1	AGRG01003284	0	0	0
solea_solea_v1.1_unigene4480	1142	solea_v4.1_unigene25778	998	ENSGMOP00000008517	ENSORLP00000007784	ENSONIP00000018310	ENSTNIP00000013480	ENSGACP00000023646	1	AGRG01029616	0	0	0
solea_solea_v1.1_unigene89427	6772	solea_v4.1_unigene183358_split_0	3733	GENSCAN00000035571	GENSCAN00000048631	GENSCAN00000023720	GENSCAN00000029342	GENSCAN00000023841	1	AGRG01025184	0	0	0
solea_solea_v1.1_unigene31816	3255	solea_v4.1_unigene65069	737	GENSCAN00000052691	GENSCAN00000118316	-	GENSCAN00000037018	GENSCAN00000017716	1	AGRG01020131	0	0	0
solea_solea_v1.1_unigene6637	5123	solea_v4.1_unigene122514	720	-	-	GENSCAN00000049419	-	GENSCAN00000009937	1	AGRG01017979	0	0	0
solea_solea_v1.1_unigene307354	373	solea_v4.1_unigene13891	243	-	-	-	-	-	0	-	0	0	1
solea_solea_v1.1_unigene101391	270	solea_v4.1_unigene424305	180	GENSCAN00000016322	GENSCAN00000087651	GENSCAN00000049825	GSC00000009513	GENSCAN00000021568	1	AGRG01005959	0	0	0
solea_solea_v1.1_unigene451792_split_0	542	solea_v4.1_unigene516347_split_0	648	GENSCAN00000015971	GENSCAN00000037516	GENSCAN00000036834	GSC00000015021	GENSCAN00000035984	1	AGRG01001516	0	0	0
solea_solea_v1.1_unigene341121	513	solea_v4.1_unigene482612	486	-	ENSORLP00000012669	-	-	-	1	AGRG01028806	0	0	0
solea_solea_v1.1_unigene31532	2599	solea_v4.1_unigene50304	370	ENSGMOP00000012093	ENSORLP00000002431	ENSONIP00000021165	ENSTNIP00000003524	GENSCAN00000027667	1	AGRG01025453	0	0	0
solea_solea_v1.1_unigene483207	1095	solea_v4.1_unigene605574	426	GENSCAN00000071146	-	GENSCAN00000010736	GENSCAN00000041099	ENSGACP00000004870	1	AGRG01004169	0	0	0
solea_solea_v1.1_unigene38161	1076	solea_v4.1_unigene35678	847	-	-	-	-	-	0	AGRG01008292	1	0	0
solea_solea_v1.1_unigene6103	1802	solea_v4.1_unigene29024	1681	GENSCAN00000070762	GENSCAN00000060969	GENSCAN00000012189	GSC00000019541	GENSCAN00000035580	1	AGRG01007925	0	0	0
solea_solea_v1.1_unigene31962	1210	solea_v4.1_unigene163647	311	ENSGMOP00000003979	GENSCAN00000002413	GENSCAN00000005558	-	ENSGACP00000019965	1	AGRG01007796	0	0	0
solea_solea_v1.1_unigene455736	435	solea_v4.1_unigene34028	407	-	-	ENSONIP00000007313	ENSTNIP00000012196	ENSGACP00000020893	1	AGRG01025280	0	0	0
solea_solea_v1.1_unigene45292	1647	solea_v4.1_unigene56245	641	-	-	-	-	-	0	AGRG01011482	1	0	0
solea_solea_v1.1_unigene56779_split_1	822	solea_v4.1_unigene12569_split_1	914	ENSGMOP00000000041	GENSCAN00000071135	GENSCAN00000002417	GENSCAN00000026647	ENSGACP00000006090	1	AGRG01026200	0	0	0
solea_solea_v1.1_unigene435516	511	solea_v4.1_unigene136298	258	-	-	GENSCAN00000001927	-	GENSCAN00000021657	1	AGRG01031021	0	0	0
solea_solea_v1.1_unigene979_split_1	102	solea_v4.1_unigene1785	246	-	GENSCAN00000066176	GENSCAN00000032770	GENSCAN00000036961	-	1	AGRG01021127	0	0	0
solea_solea_v1.1_unigene109025	1325	solea_v4.1_unigene7147	1232	GENSCAN00000008814	GENSCAN00000011955	GENSCAN00000031437	ENSTNIP00000011894	GENSCAN00000034879	1	AGRG01022341	0	0	0
solea_solea_v1.1_unigene455493	506	solea_v4.1_unigene72426	836	ENSGMOP00000000501	ENSORLP00000018328	ENSONIP00000010546	-	ENSGACP00000009673	1	AGRG01008109	0	0	0
solea_solea_v1.1_unigene235582	447	solea_v4.1_unigene30371	478	-	ENSORLP00000025801	-	ENSTNIP00000003450	GENSCAN00000023617	1	AGRG01011567	0	0	0
solea_solea_v1.1_unigene147608	223	solea_v4.1_unigene609983	324	-	-	ENSONIP00000010802	GSC00000018025	-	1	AGRG01006868	0	0	0
solea_solea_v1.1_unigene143609	107	solea_v4.1_unigene245816	103	-	GENSCAN00000047349	GENSCAN00000024185	-	GENSCAN00000017746	1	AGRG01023854	0	0	0
solea_solea_v1.1_unigene214359	204	solea_v4.1_unigene694462	399	-	GENSCAN00000035295	-	GENSCAN00000038838	GENSCAN00000003443	1	AGRG01028115	0	0	0
solea_solea_v1.1_unigene44489	1483	solea_v4.1_unigene37315	1765	ENSGMOP00000009747	ENSORLP00000017341	ENSONIP00000008164	ENSTNIP00000017136	ENSGACP00000024479	1	AGRG01009637	0	0	0
solea_solea_v1.1_unigene8999	721	solea_v4.1_unigene127225	319	GENSCAN00000014937	ENSORLP00000016242	ENSONIP00000003288	GSC00000007505	GENSCAN00000004713	1	AGRG01019474	0	0	0
solea_solea_v1.1_unigene52079_split_0	527	solea_v4.1_unigene552235	324	-	GENSCAN00000090442	GENSCAN00000051129	GENSCAN00000031745	GENSCAN00000040389	1	AGRG01000265	0	0	0
solea_solea_v1.1_unigene106784	201	solea_v4.1_unigene163201	169	-	GENSCAN00000056007	GENSCAN00000014832	GSC00000015419	ENSGACP00000011293	1	AGRG01003899	0	0	0
solea_solea_v1.1_unigene128672	1175	solea_v4.1_unigene58446	1173	-	GENSCAN00000075892	GENSCAN00000008452	-	-	1	AGRG01002579	0	0	0
solea_solea_v1.1_unigene44488	961	solea_v4.1_unigene1421	802	GENSCAN00000022932	-	GENSCAN00000021569	-	ENSGACP00000023712	1	AGRG01020762	0	0	0
solea_solea_v1.1_unigene20471_split_1	267	solea_v4.1_unigene187174_split_1	267	-	GENSCAN00000104374	GENSCAN00000033112	GSC00000005883	GENSCAN00000042175	1	AGRG01010045	0	0	0
solea_solea_v1.1_unigene66857	2018	solea_v4.1_unigene65192	336	-	GENSCAN00000072500	GENSCAN00000021898	GENSCAN00000042022	GENSCAN00000011112	1	-	0	1	0
solea_solea_v1.1_unigene52083	2456	solea_v4.1_unigene825	2441	-	GENSCAN00000123104	ENSONIP00000007138	GENSCAN00000042690	ENSGACP00000021031	1	AGRG01009551	0	0	0
solea_solea_v1.1_unigene95885_split_1	735	solea_v4.1_unigene30467_split_1	735	ENSGMOP00000015695	-	GENSCAN00000045265	-	ENSGACP00000024527	1	-	0	1	0
solea_solea_v1.1_unigene5970	2072	solea_v4.1_unigene62080	1895	GENSCAN00000029708	ENSORLP00000010742	GENSCAN00000035143	GSC00000002791	GENSCAN00000017601	1	AGRG01021828	0	0	0
solea_solea_v1.1_unigene479952	512	solea_v4.1_unigene194064	288	GENSCAN00000025666	GENSCAN00000111337	GENSCAN00000003603	GENSCAN00000037676	ENSGACP00000019946	1	AGRG01022551	0	0	0
solea_solea_v1.1_unigene424482	184	solea_v4.1_unigene35006	216	-	ENSORLP00000008409	GENSCAN00000002493	-	-	1	AGRG01009618	0	0	0
solea_solea_v1.1_unigene347351_split_1	2529	solea_v4.1_unigene53907	3535	GENSCAN00000067965	GENSCAN00000033004	GENSCAN00000036591	GENSCAN00000025239	GENSCAN00000008185	1	AGRG01018103	0	0	0
solea_solea_v1.1_unigene2000_split_1	120	solea_v4.1_unigene596521	147	-	-	ENSONIP00000005815	-	-	1	-	0	1	0
solea_solea_v1.1_unigene259000	1421	solea_v4.1_unigene263083	311	-	-	-	-	-	0	AGRG01014669	1	0	0
solea_solea_v1.1_unigene308121	345	solea_v4.1_unigene511094_split_0	203	ENSGMOP00000007089	GENSCAN00000048587	GENSCAN00000025889	GSC00000005625	ENSGACP00000014783	1	AGRG01023286	0	0	0
solea_solea_v1.1_unigene456858	824	solea_v4.1_unigene428848	120	-	GENSCAN00000044352	GENSCAN00000044772	GENSCAN00000047963	ENSGACP00000027089	1	AGRG01017163	0	0	0
solea_solea_v1.1_unigene455384	276	solea_v4.1_unigene628535	286	-	-	GENSCAN00000045433	-	-	1	-	0	1	0
solea_solea_v1.1_unigene35829	1445	solea_v4.1_unigene382094	233	-	-	-	-	-	0	AGRG01021520	1	0	0
solea_solea_v1.1_unigene35427	760	solea_v4.1_unigene375315	402	ENSGMOP00000018385	GENSCAN00000097075	ENSONIP00000022713	ENSTNIP00000000648	GENSCAN00000033683	1	AGRG01015530	0	0	0
solea_solea_v1.1_unigene69995	740	solea_v4.1_unigene2156	888	-	GENSCAN00000077342	ENSONIP00000005006	ENSTNIP00000003256	-	1	-	0	1	0
solea_solea_v1.1_unigene516129	140	solea_v4.1_unigene454408	103	-	GENSCAN00000021848	GENSCAN00000022065	ENSTNIP00000008723	ENSGACP00000013198	1	AGRG01023519	0	0	0
solea_solea_v1.1_unigene375253	202	solea_v4.1_unigene623508	213	-	GENSCAN00000061873	GENSCAN00000043042	-	GENSCAN00000041729	1	AGRG01008099	0	0	0
solea_solea_v1.1_unigene30316_split_0	486	solea_v4.1_unigene24729	1213	-	-	GENSCAN00000041607	-	-	1	AGRG01021670	0	0	0
solea_solea_v1.1_unigene32176	890	solea_v4.1_unigene22470	717	-	ENSORLP00000010642	ENSONIP00000021581	GENSCAN00000034867	-	1	AGRG01015185	0	0	0
solea_solea_v1.1_unigene73589_split_0	791	solea_v4.1_unigene3254_split_0	769	-	-	GENSCAN00000017141	GSC00000005109	GENSCAN00000002652	1	AGRG01029024	0	0	0
solea_solea_v1.1_unigene9460	2796	solea_v4.1_unigene62186	1140	-	-	ENSONIP00000018258	-	ENSGACP00000003111	1	AGRG01032333	0	0	0
solea_solea_v1.1_unigene36456	823	solea_v4.1_unigene9656	261	GENSCAN00000065202	ENSORLP00000007411	ENSONIP00000008916	ENSTNIP00000004179	ENSGACP00000012331	1	-	0	1	0
solea_solea_v1.1_unigene36326	749	solea_v4.1_unigene337455	258	-	GENSCAN00000066955	ENSONIP00000005530	ENSTNIP00000013921	ENSGACP00000009456	1	AGRG01023136	0	0	0
solea_solea_v1.1_unigene315307	369	solea_v4.1_unigene608048	482	GENSCAN00000023405	-	GENSCAN00000005185	GSC00000000585	GENSCAN00000032092	1	AGRG01013952	0	0	0
solea_solea_v1.1_unigene915	2521	solea_v4.1_unigene70375	2112	GENSCAN00000069862	GENSCAN00000085490	ENSONIP00000021338	ENSTNIP00000018656	GENSCAN00000013945	1	AGRG01061684	0	0	0
solea_solea_v1.1_unigene84370	2452	solea_v4.1_unigene227917	867	-	-	-	-	-	0	AGRG01023920	1	0	0
solea_solea_v1.1_unigene28009_split_1	2066	solea_v4.1_unigene48656	7084	GENSCAN00000056215	-	GENSCAN00000015101	GSC00000016976	GENSCAN00000034479	1	AGRG01018785	0	0	0
solea_solea_v1.1_unigene42098_split_0	603	solea_v4.1_unigene510077	458	-	-	-	-	-	0	-	0	0	1
solea_solea_v1.1_unigene62546	1878	solea_v4.1_unigene86722	210	-	GENSCAN00000016749	-	-	-	1	AGRG01010008	0	0	0
solea_solea_v1.1_unigene94619	990	solea_v4.1_unigene38130	1032	-	-	-	-	-	0	AGRG01010765	1	0	0
solea_solea_v1.1_unigene79_split_2	256	solea_v4.1_unigene127245	545	-	-	-	-	-	0	-	0	0	1
solea_solea_v1.1_unigene48316	811	solea_v4.1_unigene212326	107	-	GENSCAN00000072952	ENSONIP00000009210	GSC00000011783	ENSGACP00000017988	1	AGRG01007148	0	0	0
solea_solea_v1.1_unigene33070	895	solea_v4.1_unigene246776	545	GENSCAN00000074663	GENSCAN00000048654	GENSCAN00000040826	GENSCAN00000025228	GENSCAN00000037845	1	AGRG01002413	0	0	0
solea_solea_v1.1_unigene241538	218	solea_v4.1_unigene491634	137	-	-	-	-	-	0	AGRG01020322	1	0	0
solea_solea_v1.1_unigene6874	1166	solea_v4.1_unigene107873	1192	GENSCAN00000057384	ENSORLP00000001331	GENSCAN00000004135	-	-	1	AGRG01008262	0	0	0
solea_solea_v1.1_unigene51810	6685	solea_v4.1_unigene16985	6514	GENSCAN00000014389	GENSCAN00000063832	GENSCAN00000026973	GENSCAN00000048151	GENSCAN00000013114	1	AGRG01006497	0	0	0
solea_solea_v1.1_unigene15465	424	solea_v4.1_unigene387914	104	-	-	-	-	-	0	AGRG01024955	1	0	0
solea_solea_v1.1_unigene278859	398	solea_v4.1_unigene66016	425	-	ENSORLP00000004452	ENSONIP00000004329	-	-	1	AGRG01021692	0	0	0
solea_solea_v1.1_unigene32239_split_2	1348	solea_v4.1_unigene467917	309	-	-	GENSCAN00000034046	GSC00000006914	-	1	AGRG01062154	0	0	0
solea_solea_v1.1_unigene73529_split_0	1275	solea_v4.1_unigene37832_split_1	468	GENSCAN00000022641	GENSCAN00000111350	GENSCAN00000044487	GENSCAN00000033260	GENSCAN00000029848	1	AGRG01022128	0	0	0
solea_solea_v1.1_unigene71143	432	solea_v4.1_unigene230401	436	-	-	GENSCAN00000051015	GENSCAN00000041619	GENSCAN00000014147	1	AGRG01030977	0	0	0
solea_solea_v1.1_unigene7356	4207	solea_v4.1_unigene43528	3205	ENSGMOP00000018631	ENSORLP00000020906	ENSONIP00000024445	ENSTNIP00000013927	ENSGACP00000010908	1	AGRG01005487	0	0	0
solea_solea_v1.1_unigene28111_split_1	162	solea_v4.1_unigene31578_split_1	162	-	-	-	-	-	0	AGRG01003654	1	0	0
solea_solea_v1.1_unigene30546	3377	solea_v4.1_unigene5558	3731	GENSCAN00000045780	ENSORLP00000018039	GENSCAN00000001143	GENSCAN00000033491	GENSCAN00000000156	1	AGRG01028673	0	0	0
solea_solea_v1.1_unigene95885_split_2	690	solea_v4.1_unigene24254_split_1	690	ENSGMOP00000006310	-	GENSCAN00000045265	-	ENSGACP00000022723	1	-	0	1	0
solea_solea_v1.1_unigene353792	162	solea_v4.1_unigene380261	176	-	GENSCAN00000056590	GENSCAN00000040492	-	-	1	-	0	1	0
solea_solea_v1.1_unigene264839	324	solea_v4.1_unigene209672	336	-	-	-	-	-	0	-	0	0	1
solea_solea_v1.1_unigene31374	908	solea_v4.1_unigene6064	1504	-	GENSCAN00000065647	GENSCAN00000002121	GENSCAN00000026649	GENSCAN00000024536	1	AGRG01009635	0	0	0
solea_solea_v1.1_unigene147854	383	solea_v4.1_unigene270991	159	-	GENSCAN00000056800	GENSCAN00000010938	GENSCAN00000046438	GENSCAN00000022168	1	AGRG01001739	0	0	0
solea_solea_v1.1_unigene44769	812	solea_v4.1_unigene562777	622	-	GENSCAN00000085601	GENSCAN00000026398	GSC00000012018	GENSCAN00000038559	1	AGRG01003093	0	0	0
solea_solea_v1.1_unigene5373	673	solea_v4.1_unigene61115	800	-	-	-	-	-	0	-	0	0	1
solea_solea_v1.1_unigene67561	555	solea_v4.1_unigene119582	1123	-	-	-	-	-	0	AGRG01023740	1	0	0
solea_solea_v1.1_unigene259537	1103	solea_v4.1_unigene282129	2105	-	-	-	-	-	0	AGRG01020720	1	0	0
solea_solea_v1.1_unigene6163	572	solea_v4.1_unigene672414	584	-	-	-	GENSCAN00000048216	-	1	AGRG01007827	0	0	0
solea_solea_v1.1_unigene774	938	solea_v4.1_unigene99690	522	-	-	-	-	-	0	AGRG01029762	1	0	0
solea_solea_v1.1_unigene30491	3080	solea_v4.1_unigene327948	1893	-	GENSCAN00000122898	GENSCAN00000041661	-	GENSCAN00000016038	1	AGRG01000291	0	0	0
solea_solea_v1.1_unigene92992	2020	solea_v4.1_unigene286917	848	GENSCAN00000057952	-	GENSCAN00000044587	GENSCAN00000035299	GENSCAN00000037646	1	AGRG01001508	0	0	0
solea_solea_v1.1_unigene481213	613	solea_v4.1_unigene326293	732	-	-	-	-	GENSCAN00000020870	1	AGRG01014036	0	0	0
solea_solea_v1.1_unigene351690	1266	solea_v4.1_unigene232131	751	-	-	GENSCAN00000040351	-	ENSGACP00000004335	1	-	0	1	0
solea_solea_v1.1_unigene311730	1423	solea_v4.1_unigene511781	1416	GENSCAN00000019997	GENSCAN00000055975	GENSCAN00000010966	GENSCAN00000046390	GENSCAN00000032350	1	AGRG01001787	0	0	0
solea_solea_v1.1_unigene66977	1636	solea_v4.1_unigene75328	563	-	-	-	-	-	0	AGRG01061626	1	0	0
solea_solea_v1.1_unigene346606	744	solea_v4.1_unigene56132	1302	-	GENSCAN00000107095	-	ENSTNIP00000019901	GENSCAN00000032900	1	AGRG01010838	0	0	0
solea_solea_v1.1_unigene56493	3239	solea_v4.1_unigene467022	1702	-	GENSCAN00000003685	GENSCAN00000002988	-	ENSGACP00000015298	1	AGRG01030317	0	0	0
solea_solea_v1.1_unigene90813	1537	solea_v4.1_unigene519383	672	-	-	GENSCAN00000021081	GENSCAN00000040589	GENSCAN00000013254	1	AGRG01006272	0	0	0
solea_solea_v1.1_unigene224987	1014	solea_v4.1_unigene17152	1191	-	-	-	-	-	0	-	0	0	1
solea_solea_v1.1_unigene343616	1777	solea_v4.1_unigene50929	2142	-	-	-	-	-	0	AGRG01010195	1	0	0
solea_solea_v1.1_unigene461443	821	solea_v4.1_unigene39319	553	-	-	-	-	-	0	AGRG01027738	1	0	0
solea_solea_v1.1_unigene481449	1060	solea_v4.1_unigene225786	1152	-	-	-	-	-	0	AGRG01028650	1	0	0
solea_solea_v1.1_unigene93805	2497	solea_v4.1_unigene5645	1677	GENSCAN00000026986	-	GENSCAN00000012964	GENSCAN00000039037	GENSCAN00000042837	1	AGRG01021739	0	0	0
solea_solea_v1.1_unigene13632	8072	solea_v4.1_unigene10917	10620	-	-	-	-	-	0	-	0	0	1
solea_solea_v1.1_unigene108991	781	solea_v4.1_unigene444355	543	-	-	GENSCAN00000010039	GSC00000010725	GENSCAN00000015521	1	AGRG01005638	0	0	0
solea_solea_v1.1_unigene61005	2177	solea_v4.1_unigene8604	1194	GENSCAN00000008232	GENSCAN00000115109	GENSCAN00000050041	GENSCAN00000037571	GENSCAN00000007431	1	AGRG01003406	0	0	0
solea_solea_v1.1_unigene359871	684	solea_v4.1_unigene635138	605	-	-	-	-	GENSCAN00000030414	1	AGRG01062695	0	0	0
solea_solea_v1.1_unigene24609	1265	solea_v4.1_unigene38725	1366	GENSCAN00000041091	GENSCAN00000040821	GENSCAN00000032430	GENSCAN00000035396	ENSGACP00000009032	1	AGRG01018474	0	0	0
solea_solea_v1.1_unigene92187	1293	solea_v4.1_unigene49269	1820	-	-	-	-	-	0	AGRG01022057	1	0	0
solea_solea_v1.1_unigene62023	533	solea_v4.1_unigene30058	1452	-	-	-	-	-	0	-	0	0	1
solea_solea_v1.1_unigene195514	979	solea_v4.1_unigene58151	679	GENSCAN00000025004	GENSCAN00000041578	GENSCAN00000013053	GENSCAN00000028148	GENSCAN00000024840	1	AGRG01022134	0	0	0
solea_solea_v1.1_unigene14619	621	solea_v4.1_unigene339019	626	-	-	GENSCAN00000030158	-	-	1	AGRG01032546	0	0	0
solea_solea_v1.1_unigene43945	934	solea_v4.1_unigene55183	1248	GENSCAN00000078245	GENSCAN00000066303	GENSCAN00000048032	GENSCAN00000031126	-	1	AGRG01027505	0	0	0
solea_solea_v1.1_unigene46835	1190	solea_v4.1_unigene475700	695	GENSCAN00000013645	GENSCAN00000089221	ENSONIP00000002149	ENSTNIP00000014989	GENSCAN00000016982	1	AGRG01024347	0	0	0
solea_solea_v1.1_unigene85890	1260	solea_v4.1_unigene55974	967	-	-	-	-	GENSCAN00000012755	1	-	0	1	0
solea_solea_v1.1_unigene244287	747	solea_v4.1_unigene66139	759	-	ENSORLP00000020739	GENSCAN00000048648	GSC00000006619	GENSCAN00000015443	1	-	0	1	0
solea_solea_v1.1_unigene44231	1016	solea_v4.1_unigene56666	2002	-	-	-	-	-	0	-	0	0	1
solea_solea_v1.1_unigene246292	971	solea_v4.1_unigene65414	848	-	-	-	-	-	0	-	0	0	1
solea_solea_v1.1_unigene118371	2135	solea_v4.1_unigene119935	846	GENSCAN00000056674	-	GENSCAN00000026932	GENSCAN00000044192	GENSCAN00000032301	1	AGRG01006683	0	0	0
solea_solea_v1.1_unigene99422	1025	solea_v4.1_unigene116369	1116	-	GENSCAN00000077951	GENSCAN00000029040	GSC00000023255	GENSCAN00000008843	1	AGRG01061951	0	0	0
solea_solea_v1.1_unigene309475	585	solea_v4.1_unigene553410	583	GENSCAN00000077070	GENSCAN00000070412	GENSCAN00000051551	GSC00000008490	ENSGACP00000017595	1	AGRG01008792	0	0	0
solea_solea_v1.1_unigene333960	1235	solea_v4.1_unigene29033	1209	-	GENSCAN00000026230	GENSCAN00000025544	-	GENSCAN00000007594	1	AGRG01029616	0	0	0
solea_solea_v1.1_unigene331804	2105	solea_v4.1_unigene51187	2535	-	-	-	-	ENSGACP00000027097	1	AGRG01002986	0	0	0
solea_solea_v1.1_unigene26870	2074	solea_v4.1_unigene100199	2120	-	-	-	-	-	0	AGRG01010193	1	0	0
solea_solea_v1.1_unigene356644	1953	solea_v4.1_unigene13815	1729	-	-	-	-	-	0	AGRG01023549	1	0	0
solea_solea_v1.1_unigene194468	825	solea_v4.1_unigene514965	830	-	-	GENSCAN00000009735	-	GENSCAN00000037396	1	AGRG01004735	0	0	0
solea_solea_v1.1_unigene364717	876	solea_v4.1_unigene34688	2297	-	-	-	-	-	0	AGRG01020492	1	0	0
solea_solea_v1.1_unigene300986	587	solea_v4.1_unigene489666	572	GENSCAN00000076336	GENSCAN00000101420	GENSCAN00000051290	-	GENSCAN00000028130	1	-	0	1	0
solea_solea_v1.1_unigene237173	1432	solea_v4.1_unigene13880	1525	GENSCAN00000076343	-	-	-	-	1	-	0	1	0
solea_solea_v1.1_unigene368897	1226	solea_v4.1_unigene26685	1024	-	-	GENSCAN00000002013	-	-	1	AGRG01017806	0	0	0
solea_solea_v1.1_unigene18997	1403	solea_v4.1_unigene512735	1230	-	-	-	-	-	0	AGRG01017407	1	0	0
solea_solea_v1.1_unigene246480	2163	solea_v4.1_unigene249532	624	GENSCAN00000005899	GENSCAN00000051386	GENSCAN00000018396	-	ENSGACP00000020244	1	-	0	1	0
solea_solea_v1.1_unigene84250	1577	solea_v4.1_unigene59156	2861	GENSCAN00000055806	-	-	-	GENSCAN00000032059	1	-	0	1	0
solea_solea_v1.1_unigene242934	655	solea_v4.1_unigene604210	869	-	-	-	-	-	0	AGRG01000596	1	0	0
solea_solea_v1.1_unigene588	1270	solea_v4.1_unigene2591	2055	ENSGMOP00000021714	-	ENSONIP00000021233	-	ENSGACP00000024925	1	-	0	1	0
solea_solea_v1.1_unigene402926	941	solea_v4.1_unigene57344	1202	GENSCAN00000052696	ENSORLP00000008047	-	GENSCAN00000037018	ENSGACP00000018148	1	AGRG01020130	0	0	0
solea_solea_v1.1_unigene23618	824	solea_v4.1_unigene19252	809	-	-	-	-	-	0	-	0	0	1
solea_solea_v1.1_unigene35167	2354	solea_v4.1_unigene77346	1674	-	-	-	-	-	0	AGRG01008328	1	0	0
solea_solea_v1.1_unigene386413	871	solea_v4.1_unigene34578	1162	GENSCAN00000054786	GENSCAN00000070624	GENSCAN00000033057	GENSCAN00000035775	GENSCAN00000040413	1	-	0	1	0
solea_solea_v1.1_unigene68109	628	solea_v4.1_unigene297205	815	-	-	-	-	-	0	-	0	0	1
solea_solea_v1.1_unigene365914	2791	solea_v4.1_unigene22703	7217	-	GENSCAN00000048281	GENSCAN00000023754	GENSCAN00000032010	GENSCAN00000026189	1	AGRG01002996	0	0	0
solea_solea_v1.1_unigene352685	2598	solea_v4.1_unigene149108	2105	GENSCAN00000071237	-	-	-	-	1	AGRG01009868	0	0	0
solea_solea_v1.1_unigene188631	1623	solea_v4.1_unigene500754	1037	-	-	-	-	-	0	AGRG01027000	1	0	0
solea_solea_v1.1_unigene13846	1086	solea_v4.1_unigene37371	907	-	-	-	-	-	0	AGRG01016061	1	0	0
solea_solea_v1.1_unigene21520	992	solea_v4.1_unigene57165	912	GENSCAN00000027258	GENSCAN00000009376	GENSCAN00000031092	GSC00000003457	GENSCAN00000035987	1	AGRG01001263	0	0	0
solea_solea_v1.1_unigene47659	592	solea_v4.1_unigene65344	727	GENSCAN00000070416	-	GENSCAN00000016169	GSC00000013076	-	1	AGRG01045359	0	0	0
solea_solea_v1.1_unigene83200	1129	solea_v4.1_unigene109267	1255	GENSCAN00000076343	-	-	-	-	1	-	0	1	0
solea_solea_v1.1_unigene366413	1008	solea_v4.1_unigene54742	1487	-	-	-	-	-	0	AGRG01028124	1	0	0
solea_solea_v1.1_unigene449148	704	solea_v4.1_unigene224735	1487	-	-	-	-	-	0	AGRG01009306	1	0	0
solea_solea_v1.1_unigene35289	1979	solea_v4.1_unigene113180	625	-	-	-	-	-	0	AGRG01005022	1	0	0
solea_solea_v1.1_unigene49917	1558	solea_v4.1_unigene300212	1169	GENSCAN00000077248	GENSCAN00000052618	GENSCAN00000050052	GSC00000008315	GENSCAN00000027647	1	-	0	1	0
solea_solea_v1.1_unigene5159	4718	solea_v4.1_unigene272848	634	GENSCAN00000004668	GENSCAN00000017417	GENSCAN00000002545	-	GENSCAN00000008225	1	AGRG01004847	0	0	0
solea_solea_v1.1_unigene39550	681	solea_v4.1_unigene39342	519	-	GENSCAN00000110402	GENSCAN00000048805	-	GENSCAN00000002048	1	AGRG01025136	0	0	0
solea_solea_v1.1_unigene11702	1140	solea_v4.1_unigene38301	613	-	-	-	ENSTNIP00000004146	GENSCAN00000003013	1	-	0	1	0
solea_solea_v1.1_unigene13889	1246	solea_v4.1_unigene101479	754	GENSCAN00000053346	GENSCAN00000015601	GENSCAN00000044935	GSC00000016578	GENSCAN00000014828	1	AGRG01029689	0	0	0
solea_solea_v1.1_unigene53207	2113	solea_v4.1_unigene6165	1987	-	-	-	-	-	0	AGRG01007924	1	0	0
solea_solea_v1.1_unigene374249	1530	solea_v4.1_unigene305086	776	-	-	ENSONIP00000018129	ENSTNIP00000001786	GENSCAN00000021407	1	AGRG01029867	0	0	0
solea_solea_v1.1_unigene193535	1105	solea_v4.1_unigene553185	1391	GENSCAN00000010814	GENSCAN00000088785	ENSONIP00000002020	GENSCAN00000035795	GENSCAN00000035675	1	AGRG01017384	0	0	0
solea_solea_v1.1_unigene23282	1661	solea_v4.1_unigene671051	1666	GENSCAN00000076343	-	-	-	-	1	-	0	1	0
solea_solea_v1.1_unigene356087	573	solea_v4.1_unigene34261	849	GENSCAN00000045233	GENSCAN00000089658	GENSCAN00000012108	-	GENSCAN00000027025	1	AGRG01015314	0	0	0
solea_solea_v1.1_unigene248820	934	solea_v4.1_unigene670976	1281	GENSCAN00000050089	-	GENSCAN00000036893	-	-	1	-	0	1	0
solea_solea_v1.1_unigene34125	1055	solea_v4.1_unigene196138	551	-	-	GENSCAN00000040346	-	GENSCAN00000005388	1	AGRG01007150	0	0	0
solea_solea_v1.1_unigene8530	2837	solea_v4.1_unigene110533	1000	GENSCAN00000039827	GENSCAN00000038182	GENSCAN00000028883	GENSCAN00000030061	GENSCAN00000041699	1	AGRG01015201	0	0	0
solea_solea_v1.1_unigene24805	1305	solea_v4.1_unigene37589	787	ENSGMOP00000015622	-	-	-	ENSGACP00000013137	1	-	0	1	0
solea_solea_v1.1_unigene9486	1653	solea_v4.1_unigene21130	743	-	GENSCAN00000109298	GENSCAN00000041804	GENSCAN00000025596	GENSCAN00000009486	1	AGRG01015277	0	0	0
solea_solea_v1.1_unigene310585	1307	solea_v4.1_unigene234484	1222	GENSCAN00000076343	-	-	-	-	1	-	0	1	0
solea_solea_v1.1_unigene249650	679	solea_v4.1_unigene538750	785	-	-	GENSCAN00000043572	-	-	1	-	0	1	0
solea_solea_v1.1_unigene7490	749	solea_v4.1_unigene35459	264	-	-	GENSCAN00000014363	GENSCAN00000045347	-	1	AGRG01023748	0	0	0
solea_solea_v1.1_unigene65055	524	solea_v4.1_unigene252381	167	-	-	-	-	GENSCAN00000020227	1	AGRG01022577	0	0	0
solea_solea_v1.1_unigene17418	898	solea_v4.1_unigene642677	545	-	-	-	-	-	0	-	0	0	1
solea_solea_v1.1_unigene23678	606	solea_v4.1_unigene43470	1925	GENSCAN00000001692	GENSCAN00000082005	ENSONIP00000026565	GSC00000024161	GENSCAN00000024134	1	AGRG01018262	0	0	0
solea_solea_v1.1_unigene91240	2815	solea_v4.1_unigene106200	1595	-	GENSCAN00000080861	GENSCAN00000050553	GENSCAN00000027180	GENSCAN00000035734	1	AGRG01024350	0	0	0
solea_solea_v1.1_unigene45485	1204	solea_v4.1_unigene5499	1181	GENSCAN00000076277	-	-	GENSCAN00000042506	-	1	AGRG01011019	0	0	0
solea_solea_v1.1_unigene25052	1048	solea_v4.1_unigene192163	875	GENSCAN00000076343	-	-	-	-	1	-	0	1	0
solea_solea_v1.1_unigene345838	1179	solea_v4.1_unigene482448	1371	GENSCAN00000047893	-	-	-	GENSCAN00000021257	1	AGRG01026224	0	0	0
solea_solea_v1.1_unigene62601	3417	solea_v4.1_unigene24938	3122	GENSCAN00000003795	GENSCAN00000109820	GENSCAN00000044266	GENSCAN00000030211	GENSCAN00000001336	1	AGRG01029957	0	0	0
solea_solea_v1.1_unigene60649	1026	solea_v4.1_unigene9938	792	-	-	-	-	GENSCAN00000000877	1	-	0	1	0
solea_solea_v1.1_unigene116004	1229	solea_v4.1_unigene669927	949	-	-	-	-	-	0	AGRG01029035	1	0	0
solea_solea_v1.1_unigene21165	933	solea_v4.1_unigene57271	959	-	-	-	-	-	0	-	0	0	1
solea_solea_v1.1_unigene244212	950	solea_v4.1_unigene10275	689	-	-	-	-	-	0	AGRG01012237	1	0	0
solea_solea_v1.1_unigene46177	2506	solea_v4.1_unigene337151	119	-	-	-	GENSCAN00000038707	ENSGACP00000020989	1	AGRG01023013	0	0	0
									290	0	43	46	18

## Sheet: new-transcripts
Solea solea	Length	T-code	Solea Senegalensis	Length	Test-code	Gadus (Gadus morhua)	Medaka (Oryzias latipes)	Tilapia (Oreochromis niloticus)	Tetraodon (Tetraodon nigroviridis)	Stickleback (Gasterosteus aculeatus)	Any ID	Tongue sole (Cynoglossus semilaevis; contig)	only tongue sole	Any but tongue sole	No annot
solea_solea_v1.1_unigene79836	487	0.875	solea_v4.1_unigene98606	459	0.842	-	-	-	-	ENSGACP00000010477	1	AGRG01006627	0	0	0
solea_solea_v1.1_unigene117435	371	1.283	solea_v4.1_unigene356382	659	1.302	-	GENSCAN00000088740	-	GENSCAN00000046945	GENSCAN00000010103	1	AGRG01015529	0	0	0
solea_solea_v1.1_unigene386796	864	0.93	solea_v4.1_unigene65586	811	1.111	-	ENSORLP00000019564	GENSCAN00000043351	GENSCAN00000029438	ENSGACP00000000545	1	AGRG01017712	0	0	0
solea_solea_v1.1_unigene20745_split_1	728	1.076	solea_v4.1_unigene31336_split_1	980	1.076	-	ENSORLP00000023198	GENSCAN00000029276	-	-	1	AGRG01004025	0	0	0
solea_solea_v1.1_unigene381841	1171	1.271	solea_v4.1_unigene604039	987	1.239	-	-	-	-	-	0	AGRG01012768	1	0	0
solea_solea_v1.1_unigene61149	1760	1.25	solea_v4.1_unigene58182	2063	1.223	GENSCAN00000045343	GENSCAN00000039196	GENSCAN00000019922	GENSCAN00000027234	GENSCAN00000017344	1	AGRG01006574	0	0	0
solea_solea_v1.1_unigene126023	995	1.244	solea_v4.1_unigene69935	1116	1.23	-	-	GENSCAN00000048776	-	-	1	-	0	1	0
solea_solea_v1.1_unigene51779	3146	1.222	solea_v4.1_unigene1440	1148	0.979	-	-	-	-	-	0	-	0	0	1
solea_solea_v1.1_unigene35359	664	1.177	solea_v4.1_unigene71037	1017	1.192	-	-	-	-	-	0	-	0	0	1
solea_solea_v1.1_unigene96356	1162	1.172	solea_v4.1_unigene162737	1075	1.112	-	-	-	-	-	0	AGRG01024040	1	0	0
solea_solea_v1.1_unigene515856	896	1.297	solea_v4.1_unigene120337	906	1.254	-	-	-	-	GENSCAN00000011248	1	AGRG01012786	0	0	0
solea_solea_v1.1_unigene392618	651	1.218	solea_v4.1_unigene1457	1443	1.201	-	-	-	-	-	0	AGRG01025947	1	0	0
solea_solea_v1.1_unigene64869	698	1.129	solea_v4.1_unigene693426	517	0.956	-	-	-	-	-	0	AGRG01013686	1	0	0
solea_solea_v1.1_unigene334221	1383	1.125	solea_v4.1_unigene39113	1081	1.143	-	-	GENSCAN00000009735	-	-	1	AGRG01004734	0	0	0
solea_solea_v1.1_unigene246970	1364	1.11	solea_v4.1_unigene602365	963	0.975	-	-	-	-	-	0	AGRG01022573	1	0	0
solea_solea_v1.1_unigene32611	760	1.088	solea_v4.1_unigene305457	511	1.059	-	-	-	-	-	0	AGRG01016555	1	0	0
solea_solea_v1.1_unigene492659	510	1.088	solea_v4.1_unigene128142	546	1.003	-	-	-	-	-	0	AGRG01000691	1	0	0
solea_solea_v1.1_unigene31145	1350	1.079	solea_v4.1_unigene340914	973	1.103	GENSCAN00000000044	-	GENSCAN00000045434	GSC00000009294	GENSCAN00000044841	1	AGRG01027814	0	0	0
solea_solea_v1.1_unigene62949	1230	1.078	solea_v4.1_unigene113516	1182	0.909	-	-	GENSCAN00000047993	-	-	1	AGRG01009638	0	0	0
solea_solea_v1.1_unigene330582	769	1.066	solea_v4.1_unigene103154	649	0.965	-	GENSCAN00000073044	GENSCAN00000028697	-	GENSCAN00000032896	1	AGRG01000037	0	0	0
solea_solea_v1.1_unigene41414	701	1.055	solea_v4.1_unigene668344	613	0.928	-	-	-	-	-	0	AGRG01014181	1	0	0
solea_solea_v1.1_unigene314156	622	1.033	solea_v4.1_unigene198456	1046	0.899	-	-	-	-	-	0	-	0	0	1
solea_solea_v1.1_unigene329	1378	1.032	solea_v4.1_unigene5547	1395	0.965	-	-	-	-	-	0	AGRG01009923	1	0	0
solea_solea_v1.1_unigene242972	1323	1.057	solea_v4.1_unigene565610	1102	0.856	-	-	-	-	-	0	AGRG01008054	1	0	0
solea_solea_v1.1_unigene357746	800	1.098	solea_v4.1_unigene244338	931	1.082	-	-	-	-	-	0	AGRG01023508	1	0	0
solea_solea_v1.1_unigene394071	520	1.028	solea_v4.1_unigene34851	701	1.032	-	-	-	-	-	0	-	0	0	1
solea_solea_v1.1_unigene61822	709	1.026	solea_v4.1_unigene54475	605	0.844	-	-	-	-	-	0	AGRG01061769	1	0	0
solea_solea_v1.1_unigene281944	540	1.065	solea_v4.1_unigene72231	872	1.141	-	-	-	-	-	0	AGRG01023549	1	0	0
solea_solea_v1.1_unigene62419	1605	1.016	solea_v4.1_unigene628	1710	0.978	-	-	-	-	-	0	AGRG01009642	1	0	0
solea_solea_v1.1_unigene62313	1049	1.105	solea_v4.1_unigene26372	1361	1.071	-	-	-	-	-	0	-	0	0	1
solea_solea_v1.1_unigene11895	1113	1.014	solea_v4.1_unigene26488	710	1.105	-	-	-	-	-	0	AGRG01012063	1	0	0
solea_solea_v1.1_unigene21663	742	1.069	solea_v4.1_unigene58448	590	1.218	-	GENSCAN00000020791	GENSCAN00000040547	-	GENSCAN00000034951	1	AGRG01011678	0	0	0
solea_solea_v1.1_unigene33096	964	1.069	solea_v4.1_unigene330315	1224	0.919	-	-	-	-	-	0	AGRG01017305	1	0	0
solea_solea_v1.1_unigene12560	1167	1.009	solea_v4.1_unigene250215	653	1.211	-	-	-	-	GENSCAN00000004090	1	-	0	1	0
solea_solea_v1.1_unigene203400	554	1.004	solea_v4.1_unigene80178	1142	0.921	-	-	-	-	-	0	AGRG01031482	1	0	0
solea_solea_v1.1_unigene373452	647	0.998	solea_v4.1_unigene246790	587	1.013	-	-	-	-	-	0	-	0	0	1
solea_solea_v1.1_unigene9136	856	0.985	solea_v4.1_unigene612539	815	0.86	-	-	-	-	-	0	-	0	0	1
solea_solea_v1.1_unigene65138	701	1.16	solea_v4.1_unigene84194	655	0.999	-	-	-	-	-	0	-	0	0	1
solea_solea_v1.1_unigene313302	617	0.985	solea_v4.1_unigene42278	1073	0.958	-	-	-	-	-	0	AGRG01018546	1	0	0
solea_solea_v1.1_unigene49668	2367	0.982	solea_v4.1_unigene108631	590	0.806	-	-	-	-	-	0	AGRG01001011	1	0	0
solea_solea_v1.1_unigene8632	1022	0.968	solea_v4.1_unigene197495	1918	0.968	-	-	-	-	GENSCAN00000026968	1	AGRG01023922	0	0	0
solea_solea_v1.1_unigene35661	2302	1.023	solea_v4.1_unigene235698	640	0.964	-	-	-	-	-	0	AGRG01023824	1	0	0
solea_solea_v1.1_unigene54772	3192	1.204	solea_v4.1_unigene594659	867	1.156	-	-	-	-	-	0	AGRG01006231	1	0	0
solea_solea_v1.1_unigene460075	978	0.951	solea_v4.1_unigene9979	582	0.923	-	-	-	-	-	0	AGRG01004178	1	0	0
solea_solea_v1.1_unigene285658	757	0.95	solea_v4.1_unigene9862	625	0.934	-	-	-	-	-	0	-	0	0	1
solea_solea_v1.1_unigene36453	1884	0.949	solea_v4.1_unigene148862	537	0.979	-	-	-	-	-	0	AGRG01019874	1	0	0
solea_solea_v1.1_unigene350125	1658	0.949	solea_v4.1_unigene33834	615	0.94	-	-	-	-	-	0	AGRG01009384	1	0	0
solea_solea_v1.1_unigene11544	1361	0.948	solea_v4.1_unigene485263	582	0.893	-	-	-	-	-	0	-	0	0	1
solea_solea_v1.1_unigene43676	1566	0.947	solea_v4.1_unigene243969	852	0.96	-	-	-	-	-	0	AGRG01018777	1	0	0
solea_solea_v1.1_unigene518646	931	0.945	solea_v4.1_unigene236825	674	0.889	-	-	-	-	-	0	AGRG01024837	1	0	0
solea_solea_v1.1_unigene51511	1311	0.986	solea_v4.1_unigene2387	1243	0.904	-	-	-	-	-	0	AGRG01006980	1	0	0
solea_solea_v1.1_unigene34699	823	0.94	solea_v4.1_unigene227329	1503	0.942	-	-	-	-	-	0	AGRG01026923	1	0	0
solea_solea_v1.1_unigene105224	1468	0.933	solea_v4.1_unigene62347	553	0.892	-	-	-	-	-	0	-	0	0	1
solea_solea_v1.1_unigene17045	972	0.99	solea_v4.1_unigene123007	1412	0.928	-	-	-	-	-	0	AGRG01026862	1	0	0
solea_solea_v1.1_unigene113377	1726	1.006	solea_v4.1_unigene104347	1232	1.144	-	-	-	-	-	0	AGRG01016293	1	0	0
solea_solea_v1.1_unigene261141	1480	1.157	solea_v4.1_unigene237000	547	0.946	-	-	-	-	-	0	AGRG01007030	1	0	0
solea_solea_v1.1_unigene248805	719	0.95	solea_v4.1_unigene60343	947	0.95	-	-	-	-	-	0	AGRG01021535	1	0	0
solea_solea_v1.1_unigene268769	988	0.923	solea_v4.1_unigene260728	566	1.132	-	-	-	-	-	0	-	0	0	1
solea_solea_v1.1_unigene367213	2499	0.922	solea_v4.1_unigene234438	1168	0.916	-	-	-	-	-	0	AGRG01003969	1	0	0
solea_solea_v1.1_unigene60118	1293	1.046	solea_v4.1_unigene33613	1738	0.883	-	-	-	-	-	0	AGRG01062014	1	0	0
solea_solea_v1.1_unigene381301	640	0.921	solea_v4.1_unigene35846	560	0.938	-	-	-	-	-	0	-	0	0	1
solea_solea_v1.1_unigene245019	821	1.17	solea_v4.1_unigene24293	2544	1.164	GENSCAN00000019243	GENSCAN00000116882	GENSCAN00000014562	-	GENSCAN00000005401	1	AGRG01023767	0	0	0
solea_solea_v1.1_unigene9985	1111	0.966	solea_v4.1_unigene17660	634	1.008	-	-	-	-	-	0	AGRG01029914	1	0	0
solea_solea_v1.1_unigene16249	866	0.917	solea_v4.1_unigene199711	652	0.819	-	-	-	-	-	0	AGRG01004122	1	0	0
solea_solea_v1.1_unigene59083	798	0.916	solea_v4.1_unigene35180	2102	1.011	-	-	-	-	-	0	AGRG01018303	1	0	0
solea_solea_v1.1_unigene386689	923	0.955	solea_v4.1_unigene13950	743	0.931	-	-	-	-	-	0	AGRG01026667	1	0	0
solea_solea_v1.1_unigene354654	1281	0.835	solea_v4.1_unigene39718	890	1.08	-	-	-	-	-	0	-	0	0	1
solea_solea_v1.1_unigene65597	973	0.907	solea_v4.1_unigene194740	676	0.978	-	-	-	-	-	0	-	0	0	1
solea_solea_v1.1_unigene211987	615	0.901	solea_v4.1_unigene361940	570	0.85	-	-	-	-	-	0	-	0	0	1
solea_solea_v1.1_unigene490927	1060	0.9	solea_v4.1_unigene153694	517	1.01	-	-	-	-	-	0	AGRG01030166	1	0	0
solea_solea_v1.1_unigene68310	762	0.892	solea_v4.1_unigene157391	637	0.938	-	-	-	-	GENSCAN00000000349	1	AGRG01016130	0	0	0
solea_solea_v1.1_unigene95617	546	1.159	solea_v4.1_unigene240003	627	1.075	-	-	-	-	-	0	AGRG01030648	1	0	0
solea_solea_v1.1_unigene357670	602	0.888	solea_v4.1_unigene50355	790	0.888	-	-	-	-	-	0	AGRG01001596	1	0	0
solea_solea_v1.1_unigene31597	4382	1.091	solea_v4.1_unigene105097	2716	0.854	-	-	-	-	-	0	AGRG01000705	1	0	0
solea_solea_v1.1_unigene38262	1281	0.931	solea_v4.1_unigene108179	595	1.033	-	-	-	-	-	0	-	0	0	1
solea_solea_v1.1_unigene238622	1269	0.886	solea_v4.1_unigene44099	631	0.911	-	-	-	-	-	0	-	0	0	1
solea_solea_v1.1_unigene449001	543	0.886	solea_v4.1_unigene515264	508	0.85	-	-	GENSCAN00000043293	-	-	1	AGRG01004462	0	0	0
solea_solea_v1.1_unigene195265	1705	0.885	solea_v4.1_unigene550934	1540	0.803	-	-	-	-	-	0	AGRG01030446	1	0	0
solea_solea_v1.1_unigene11079	1506	0.885	solea_v4.1_unigene130185	754	0.853	-	-	-	-	-	0	AGRG01022182	1	0	0
solea_solea_v1.1_unigene363748	1273	0.885	solea_v4.1_unigene251986	701	0.966	-	-	-	-	-	0	AGRG01022066	1	0	0
solea_solea_v1.1_unigene451566	583	1.055	solea_v4.1_unigene510712	582	0.995	-	-	-	-	GENSCAN00000008633	1	AGRG01023053	0	0	0
solea_solea_v1.1_unigene224320	1500	0.884	solea_v4.1_unigene18794	683	0.904	-	-	-	-	-	0	AGRG01002871	1	0	0
solea_solea_v1.1_unigene118819	538	0.884	solea_v4.1_unigene238693	1621	0.907	-	-	-	-	-	0	AGRG01021716	1	0	0
solea_solea_v1.1_unigene226391	1135	0.882	solea_v4.1_unigene188955	1201	0.885	-	-	-	-	-	0	AGRG01005702	1	0	0
solea_solea_v1.1_unigene10142	678	0.876	solea_v4.1_unigene485521	516	0.887	-	-	-	-	-	0	-	0	0	1
solea_solea_v1.1_unigene224385	509	1.117	solea_v4.1_unigene43162	741	0.944	-	-	-	-	-	0	-	0	0	1
solea_solea_v1.1_unigene33946	2449	0.944	solea_v4.1_unigene326852	1117	0.859	-	-	-	-	-	0	AGRG01009026	1	0	0
solea_solea_v1.1_unigene99493	913	0.869	solea_v4.1_unigene18554	596	0.899	-	-	-	-	-	0	AGRG01031029	1	0	0
solea_solea_v1.1_unigene40371	901	0.978	solea_v4.1_unigene35263	587	0.906	-	-	-	-	-	0	AGRG01026298	1	0	0
solea_solea_v1.1_unigene16137	2378	0.864	solea_v4.1_unigene234213	773	0.905	-	-	-	-	-	0	AGRG01029305	1	0	0
solea_solea_v1.1_unigene328434	1036	1.086	solea_v4.1_unigene466328	766	1.09	-	-	-	-	-	0	AGRG01027230	1	0	0
solea_solea_v1.1_unigene14888	4145	0.859	solea_v4.1_unigene117381	638	0.847	-	-	-	-	-	0	AGRG01023270	1	0	0
solea_solea_v1.1_unigene91375	836	0.924	solea_v4.1_unigene55515	907	0.984	-	-	-	-	-	0	-	0	0	1
solea_solea_v1.1_unigene103978	1553	0.982	solea_v4.1_unigene145262	1191	0.856	-	-	-	-	-	0	AGRG01062722	1	0	0
solea_solea_v1.1_unigene375900	903	0.855	solea_v4.1_unigene35378	570	0.829	-	-	-	-	-	0	-	0	0	1
solea_solea_v1.1_unigene67919	621	0.853	solea_v4.1_unigene9700	767	0.883	-	-	-	-	-	0	-	0	0	1
solea_solea_v1.1_unigene351619	2202	0.852	solea_v4.1_unigene58840	707	0.852	-	-	-	-	-	0	AGRG01013630	1	0	0
solea_solea_v1.1_unigene284995	606	0.908	solea_v4.1_unigene112901	713	0.856	-	-	-	-	-	0	AGRG01015536	1	0	0
solea_solea_v1.1_unigene101538	1981	0.882	solea_v4.1_unigene8614	725	0.864	-	-	-	-	-	0	AGRG01005348	1	0	0
solea_solea_v1.1_unigene43906	2511	0.847	solea_v4.1_unigene340493	1085	0.847	-	-	-	-	-	0	-	0	0	1
solea_solea_v1.1_unigene23141	1218	0.979	solea_v4.1_unigene602336	676	1.217	GENSCAN00000065588	GENSCAN00000035205	GENSCAN00000026585	GSC00000012787	-	1	AGRG01021743	0	0	0
solea_solea_v1.1_unigene223888	1088	0.844	solea_v4.1_unigene188066	934	0.809	-	-	-	-	-	0	-	0	0	1
solea_solea_v1.1_unigene57497	528	0.839	solea_v4.1_unigene242231	551	0.838	-	-	-	-	-	0	AGRG01029709	1	0	0
solea_solea_v1.1_unigene315424	649	1.039	solea_v4.1_unigene212452	527	0.994	-	-	GENSCAN00000044854	GENSCAN00000027671	GENSCAN00000040698	1	AGRG01029004	0	0	0
solea_solea_v1.1_unigene401272	745	0.833	solea_v4.1_unigene164031	712	0.877	-	-	-	-	-	0	-	0	0	1
solea_solea_v1.1_unigene386913	645	0.833	solea_v4.1_unigene236126	557	0.818	GENSCAN00000043560	-	GENSCAN00000040067	-	-	1	AGRG01025889	0	0	0
solea_solea_v1.1_unigene242967	719	0.827	solea_v4.1_unigene57088	598	0.9	-	-	-	-	-	0	-	0	0	1
solea_solea_v1.1_unigene39842	634	0.824	solea_v4.1_unigene142830	578	0.809	-	-	-	-	-	0	AGRG01016071	1	0	0
														0	0
solea_solea_v1.1_unigene43970	2167	0.82	solea_v4.1_unigene134054	866	0.86	-	-	-	-	-	0	-	0	0	1
solea_solea_v1.1_unigene73025	581	0.818	solea_v4.1_unigene47910	510	0.943	-	-	-	-	-	0	-	0	0	1
solea_solea_v1.1_unigene35155	1997	1.11	solea_v4.1_unigene158365	566	0.863	-	-	-	-	-	0	AGRG01016772	1	0	0
solea_solea_v1.1_unigene352578	1239	0.811	solea_v4.1_unigene55299	1249	1.054	-	-	-	-	-	0	AGRG01029144	1	0	0
solea_solea_v1.1_unigene100103	1151	0.811	solea_v4.1_unigene284844	1484	0.811	-	GENSCAN00000078983	-	-	-	1	AGRG01021244	0	0	0
solea_solea_v1.1_unigene8696	3205	0.935	solea_v4.1_unigene483881	1098	0.999	-	-	-	-	-	0	AGRG01010729	1	0	0
solea_solea_v1.1_unigene483744	604	0.808	solea_v4.1_unigene39821	1716	0.809	-	-	-	-	-	0	-	0	0	1
solea_solea_v1.1_unigene68057	789	0.838	solea_v4.1_unigene211596	544	0.827	-	-	-	-	-	0	-	0	0	1
solea_solea_v1.1_unigene190729	1201	0.806	solea_v4.1_unigene548997	670	0.878	-	-	-	-	-	0	AGRG01011040	1	0	0
solea_solea_v1.1_unigene250886	1987	0.805	solea_v4.1_unigene217698	706	0.888	-	-	-	-	-	0	AGRG01031481	1	0	0
solea_solea_v1.1_unigene63740	2149	0.847	solea_v4.1_unigene55048	1317	0.906	-	-	-	-	-	0	AGRG01024042	1	0	0
solea_solea_v1.1_unigene194365	773	0.804	solea_v4.1_unigene43778	4239	1.094	-	-	-	-	-	0	-	0	0	1
solea_solea_v1.1_unigene115240	1537	0.803	solea_v4.1_unigene249600	781	0.825	-	-	-	-	-	0	-	0	0	1
solea_solea_v1.1_unigene38311	1355	0.82	solea_v4.1_unigene354215	506	0.885	-	-	-	-	-	0	AGRG01008237	1	0	0
solea_solea_v1.1_unigene120125	616	0.801	solea_v4.1_unigene121900	534	0.811	-	-	-	-	-	0	-	0	0	1
solea_solea_v1.1_unigene32271	1958	0.989	solea_v4.1_unigene8926	925	1.124	-	-	-	-	-	0	AGRG01023658	1	0	0
solea_solea_v1.1_unigene165072	674	1.057	solea_v4.1_unigene69276	327	0.926	-	-	ENSONIP00000010104	-	GENSCAN00000030641	1	-	0	1	0
solea_solea_v1.1_unigene350912	1626	0.984	solea_v4.1_unigene336918	1115	0.948	-	-	-	-	-	0	AGRG01029903	1	0	0
solea_solea_v1.1_unigene495443	535	0.888	solea_v4.1_unigene34619	615	0.9	-	-	-	-	-	0	AGRG01012062	1	0	0
solea_solea_v1.1_unigene65980	1796	0.943	solea_v4.1_unigene56635	1182	1.026	-	-	GENSCAN00000011510	-	-	1	AGRG01014450	0	0	0
solea_solea_v1.1_unigene33719	1673	0.843	solea_v4.1_unigene333692	1668	0.808	-	-	-	-	GENSCAN00000001154	1	AGRG01004613	0	0	0
solea_solea_v1.1_unigene5022	3419	1.056	solea_v4.1_unigene5656	2073	1.032	GENSCAN00000037837	GENSCAN00000042333	GENSCAN00000022630	-	GENSCAN00000004922	1	AGRG01023470	0	0	0
solea_solea_v1.1_unigene32760	3989	1.204	solea_v4.1_unigene21792	658	1.139	-	-	-	-	-	0	AGRG01008069	1	0	0
solea_solea_v1.1_unigene127758	575	0.843	solea_v4.1_unigene58492	570	1.097	-	-	-	-	-	0	AGRG01028114	1	0	0
solea_solea_v1.1_unigene15354	1376	0.81	solea_v4.1_unigene61731	650	0.834	-	-	-	-	-	0	AGRG01020929	1	0	0
solea_solea_v1.1_unigene198934	668	1	solea_v4.1_unigene42960	1185	1.058	-	-	-	-	-	0	-	0	0	1
solea_solea_v1.1_unigene33749	2459	0.945	solea_v4.1_unigene72864	1079	0.945	-	-	-	-	-	0	AGRG01024703	1	0	0
solea_solea_v1.1_unigene454278	1375	0.936	solea_v4.1_unigene1133	957	0.932	-	-	-	-	-	0	AGRG01007808	1	0	0
solea_solea_v1.1_unigene245377	2436	0.995	solea_v4.1_unigene253875	641	1.033	GENSCAN00000001413	-	-	-	-	1	AGRG01000734	0	0	0
											27		75	3	35
