# Supplementary material for: De novo assembly, characterization and functional annotation of Senegalese sole (Solea senegalensis) and common sole (Solea solea) transcriptomes: integration in a database and design of a microarray
Source: BMC Genomics. 2014 Nov 3;15(1):952. doi: 10.1186/1471-2164-15-952 (PMC4232633; doi:10.1186/1471-2164-15-952)
Supplement: Supplementary file 8 — Additional file 8: SSR statistics. Main figures for whole and reference transcriptomes as well for orthologs are indicated. The total number of transcripts and SSRs and their abundance according to the type of repeat unit and their location (UTR or ORF) are shown. Also, the list of transcript and orthologs bearing SSR are indicated. (XLS 4 MB) [file 12864_2014_6645_MOESM8_ESM.xls]

## Sheet: Whole-stats
	Whole transcriptome				Reference transcriptome				Orthologues (11.743)
			S. senegalensis v4	S.solea v1			S. senegalensis v4	S.solea v1			S. senegalensis v4	S.solea v1
	Unigenes with SSRs		163325	170230	Unigenes with SSRs		24352	28670	Unigenes with SSRs		5820	7304
	Total SSRs		266434	316388	Total SSRs		49955	67610	Total SSRs		12418	18486
	SSRs di-nucl.	Total	107828	126260	SSRs di-nucl.	Total	16405	22371	SSRs di-nucl.	Total	3877	5774
		ORF	3044	3815		ORF	630	884		ORF	154	203
		UTR	28353	43489		UTR	10348	15295		UTR	3679	5507
		Unknown	76431	78956		Unknown	5427	6192		Unknown	44	64
	SSRs tri-nucl.	Total	96076	114198	SSRs tri-nucl.	Total	22394	29764	SSRs tri-nucl.	Total	5953	8818
		ORF	20240	27625		ORF	6301	8523		ORF	2399	3414
		UTR	29074	44139		UTR	9832	14699		UTR	3421	5260
		Unknown	46762	42434		Unknown	6261	6542		Unknown	133	144
	SSRs tetra-nucl.	Total	39102	44118	SSRs tetra-nucl.	Total	6935	8829	SSRs tetra-nucl.	Total	1622	2288
		ORF	1321	1921		ORF	339	425		ORF	95	113
		UTR	11795	17559		UTR	4342	6169		UTR	1504	2142
		Unknown	25986	24638		Unknown	2254	2235		Unknown	23	33
	SSRs others	Total	23428	31812	SSRs others	Total	4221	6646	SSRs others	Total	966	1606
		ORF	1871	3214		ORF	550	885		ORF	174	297
		UTR	6503	11946		UTR	2347	3946		UTR	763	1279
		Unknown	15054	16652		Unknown	1324	1815		Unknown	29	30
	Most abundant motif		AC/GT (80,408)	TG (94,146)	Most abundant motif		AC/GT (8,965)	TG (8,220)	Most abundant motif		TG (886)	TG (1,350)
			0.745706	0.745652

## Sheet: Orthologues_stats
	S.solea and S.senegalensis orthologues (identity >= 97%), both with annotation Autofact or Sma3			11743
	Total SSRs in orthologues
	S.senegalensis			12418
	S.solea			18486
	Conserved SSRs (in both orthologues)
	S.senegalensis			11145
	S.solea			13683
	Same motif in S. senegalensis			6596
	Same motif in S.solea			6772
	Common motifs			6280
	Common region in the blast comparison (sure)			4514
	Different regions in blast comparison (not sure)			1766
	SSR not matching
	S.solea			6911
	Common region in the blast comparison (sure)			1718
	Different regions in blast comparison (not sure)			5193
	S.senegalensis			4549
	Common region in the blast comparison (sure)			1641
	Different regions in blast comparison (not sure)			2908

## Sheet: S.seneg_transcripts_with_ssrs
solea_v4.1_unigene5281
solea_v4.1_unigene6497
solea_v4.1_unigene69379
solea_v4.1_unigene230523
solea_v4.1_unigene93528
solea_v4.1_unigene688245
solea_v4.1_unigene232831
solea_v4.1_unigene37440
solea_v4.1_unigene32633
solea_v4.1_unigene16361
solea_v4.1_unigene32208
solea_v4.1_unigene22407
solea_v4.1_unigene3848
solea_v4.1_unigene183882
solea_v4.1_unigene5683
solea_v4.1_unigene563221
solea_v4.1_unigene102835
solea_v4.1_unigene22404
solea_v4.1_unigene38567
solea_v4.1_unigene47271
solea_v4.1_unigene415068
solea_v4.1_unigene56190
solea_v4.1_unigene23117
solea_v4.1_unigene1796
solea_v4.1_unigene468736
solea_v4.1_unigene29207
solea_v4.1_unigene17607
solea_v4.1_unigene511571
solea_v4.1_unigene60959
solea_v4.1_unigene328740
solea_v4.1_unigene230705
solea_v4.1_unigene584102
solea_v4.1_unigene459763
solea_v4.1_unigene324687
solea_v4.1_unigene282519
solea_v4.1_unigene2599
solea_v4.1_unigene459842
solea_v4.1_unigene5755
solea_v4.1_unigene615540
solea_v4.1_unigene465794
solea_v4.1_unigene9500
solea_v4.1_unigene53340
solea_v4.1_unigene96742
solea_v4.1_unigene510837
solea_v4.1_unigene185086
solea_v4.1_unigene32419
solea_v4.1_unigene457339
solea_v4.1_unigene280770
solea_v4.1_unigene58803
solea_v4.1_unigene30193
solea_v4.1_unigene96274
solea_v4.1_unigene4878
solea_v4.1_unigene31904
solea_v4.1_unigene60832
solea_v4.1_unigene503313
solea_v4.1_unigene63971
solea_v4.1_unigene72690
solea_v4.1_unigene290488
solea_v4.1_unigene103540
solea_v4.1_unigene92901
solea_v4.1_unigene31569
solea_v4.1_unigene33116
solea_v4.1_unigene5509
solea_v4.1_unigene49593
solea_v4.1_unigene17728
solea_v4.1_unigene52872
solea_v4.1_unigene57608
solea_v4.1_unigene3755
solea_v4.1_unigene10884
solea_v4.1_unigene57564
solea_v4.1_unigene25474
solea_v4.1_unigene75439
solea_v4.1_unigene177266
solea_v4.1_unigene32568
solea_v4.1_unigene15552_split_1
solea_v4.1_unigene9654
solea_v4.1_unigene52759
solea_v4.1_unigene23365
solea_v4.1_unigene335502
solea_v4.1_unigene52522
solea_v4.1_unigene100992
solea_v4.1_unigene628839
solea_v4.1_unigene7568
solea_v4.1_unigene48418
solea_v4.1_unigene357
solea_v4.1_unigene75484
solea_v4.1_unigene11526
solea_v4.1_unigene4590
solea_v4.1_unigene11354
solea_v4.1_unigene103124
solea_v4.1_unigene11646
solea_v4.1_unigene26441
solea_v4.1_unigene24237
solea_v4.1_unigene226069_split_1
solea_v4.1_unigene5258
solea_v4.1_unigene42725
solea_v4.1_unigene93079
solea_v4.1_unigene459919
solea_v4.1_unigene3131
solea_v4.1_unigene323821
solea_v4.1_unigene5859
solea_v4.1_unigene29373
solea_v4.1_unigene13050
solea_v4.1_unigene514412
solea_v4.1_unigene14861
solea_v4.1_unigene27949
solea_v4.1_unigene282703
solea_v4.1_unigene15347
solea_v4.1_unigene51638
solea_v4.1_unigene458546
solea_v4.1_unigene671062
solea_v4.1_unigene534178
solea_v4.1_unigene24879
solea_v4.1_unigene7807
solea_v4.1_unigene62171
solea_v4.1_unigene413134
solea_v4.1_unigene17004
solea_v4.1_unigene55317
solea_v4.1_unigene457113
solea_v4.1_unigene45911_split_1
solea_v4.1_unigene183253
solea_v4.1_unigene228691
solea_v4.1_unigene19509
solea_v4.1_unigene64149
solea_v4.1_unigene463639
solea_v4.1_unigene283968
solea_v4.1_unigene17062
solea_v4.1_unigene226086
solea_v4.1_unigene188189
solea_v4.1_unigene14115
solea_v4.1_unigene94159
solea_v4.1_unigene462828
solea_v4.1_unigene66384
solea_v4.1_unigene460453
solea_v4.1_unigene463893
solea_v4.1_unigene536215
solea_v4.1_unigene42605
solea_v4.1_unigene286412
solea_v4.1_unigene12353
solea_v4.1_unigene56362
solea_v4.1_unigene36896
solea_v4.1_unigene338671
solea_v4.1_unigene603770
solea_v4.1_unigene7186
solea_v4.1_unigene23143
solea_v4.1_unigene562585
solea_v4.1_unigene229342
solea_v4.1_unigene235248
solea_v4.1_unigene93788
solea_v4.1_unigene33359
solea_v4.1_unigene73277
solea_v4.1_unigene50852
solea_v4.1_unigene100138
solea_v4.1_unigene602
solea_v4.1_unigene688459
solea_v4.1_unigene285842
solea_v4.1_unigene608522
solea_v4.1_unigene585342
solea_v4.1_unigene234389
solea_v4.1_unigene234231
solea_v4.1_unigene584311
solea_v4.1_unigene415757
solea_v4.1_unigene48202
solea_v4.1_unigene15390
solea_v4.1_unigene474276
solea_v4.1_unigene50622
solea_v4.1_unigene99774
solea_v4.1_unigene588247
solea_v4.1_unigene94882
solea_v4.1_unigene28347
solea_v4.1_unigene535775
solea_v4.1_unigene592030
solea_v4.1_unigene457272
solea_v4.1_unigene42331
solea_v4.1_unigene608201
solea_v4.1_unigene6532
solea_v4.1_unigene3371
solea_v4.1_unigene44559
solea_v4.1_unigene76176
solea_v4.1_unigene182914_split_1
solea_v4.1_unigene692695
solea_v4.1_unigene458165_split_0
solea_v4.1_unigene332745
solea_v4.1_unigene329_split_1
solea_v4.1_unigene186116
solea_v4.1_unigene459453
solea_v4.1_unigene567902
solea_v4.1_unigene572680
solea_v4.1_unigene97871
solea_v4.1_unigene33086_split_1
solea_v4.1_unigene327445_split_0
solea_v4.1_unigene461683
solea_v4.1_unigene46949
solea_v4.1_unigene3374
solea_v4.1_unigene22873
solea_v4.1_unigene414011
solea_v4.1_unigene281716
solea_v4.1_unigene23875
solea_v4.1_unigene11304
solea_v4.1_unigene326446
solea_v4.1_unigene47121
solea_v4.1_unigene25404
solea_v4.1_unigene12162
solea_v4.1_unigene231773
solea_v4.1_unigene415251
solea_v4.1_unigene36707
solea_v4.1_unigene29750
solea_v4.1_unigene92916
solea_v4.1_unigene554
solea_v4.1_unigene96355
solea_v4.1_unigene325535
solea_v4.1_unigene223928
solea_v4.1_unigene415821
solea_v4.1_unigene331662
solea_v4.1_unigene29612
solea_v4.1_unigene187127
solea_v4.1_unigene69906
solea_v4.1_unigene60282
solea_v4.1_unigene225618
solea_v4.1_unigene229894
solea_v4.1_unigene594878
solea_v4.1_unigene22122
solea_v4.1_unigene15349
solea_v4.1_unigene55940
solea_v4.1_unigene28409
solea_v4.1_unigene32597
solea_v4.1_unigene40685
solea_v4.1_unigene451291
solea_v4.1_unigene328545
solea_v4.1_unigene6232
solea_v4.1_unigene93190
solea_v4.1_unigene38263
solea_v4.1_unigene2138
solea_v4.1_unigene46526
solea_v4.1_unigene512504
solea_v4.1_unigene14723
solea_v4.1_unigene588305
solea_v4.1_unigene228161
solea_v4.1_unigene39754
solea_v4.1_unigene47752
solea_v4.1_unigene457945
solea_v4.1_unigene11348
solea_v4.1_unigene16325
solea_v4.1_unigene49787
solea_v4.1_unigene98009
solea_v4.1_unigene51234
solea_v4.1_unigene33903
solea_v4.1_unigene598791
solea_v4.1_unigene14962
solea_v4.1_unigene515430
solea_v4.1_unigene4952
solea_v4.1_unigene187517
solea_v4.1_unigene52213
solea_v4.1_unigene501846
solea_v4.1_unigene228864
solea_v4.1_unigene226987
solea_v4.1_unigene16348
solea_v4.1_unigene235297
solea_v4.1_unigene14712
solea_v4.1_unigene430094
solea_v4.1_unigene67586
solea_v4.1_unigene66757
solea_v4.1_unigene38573
solea_v4.1_unigene13461
solea_v4.1_unigene189491
solea_v4.1_unigene7774
solea_v4.1_unigene536133
solea_v4.1_unigene584624
solea_v4.1_unigene17241
solea_v4.1_unigene589265
solea_v4.1_unigene414259
solea_v4.1_unigene58052
solea_v4.1_unigene30053
solea_v4.1_unigene37606
solea_v4.1_unigene5909
solea_v4.1_unigene97127
solea_v4.1_unigene40876
solea_v4.1_unigene25980
solea_v4.1_unigene511637
solea_v4.1_unigene186762
solea_v4.1_unigene11877
solea_v4.1_unigene16470_split_1
solea_v4.1_unigene433170
solea_v4.1_unigene14570_split_0
solea_v4.1_unigene28766
solea_v4.1_unigene462535
solea_v4.1_unigene11077
solea_v4.1_unigene51471
solea_v4.1_unigene42259
solea_v4.1_unigene11858
solea_v4.1_unigene2368
solea_v4.1_unigene14816
solea_v4.1_unigene24108
solea_v4.1_unigene15886
solea_v4.1_unigene12452
solea_v4.1_unigene4805
solea_v4.1_unigene508481
solea_v4.1_unigene72356
solea_v4.1_unigene43219
solea_v4.1_unigene229000
solea_v4.1_unigene51981
solea_v4.1_unigene515683
solea_v4.1_unigene456601
solea_v4.1_unigene228637
solea_v4.1_unigene11409
solea_v4.1_unigene617566
solea_v4.1_unigene4009
solea_v4.1_unigene228622
solea_v4.1_unigene550193
solea_v4.1_unigene57671
solea_v4.1_unigene571429
solea_v4.1_unigene22598
solea_v4.1_unigene330679
solea_v4.1_unigene15388
solea_v4.1_unigene28351
solea_v4.1_unigene101071_split_1
solea_v4.1_unigene23740
solea_v4.1_unigene34530
solea_v4.1_unigene548530
solea_v4.1_unigene18022
solea_v4.1_unigene49888
solea_v4.1_unigene11272
solea_v4.1_unigene588227
solea_v4.1_unigene229511
solea_v4.1_unigene4800
solea_v4.1_unigene29097
solea_v4.1_unigene429140
solea_v4.1_unigene458169
solea_v4.1_unigene572411
solea_v4.1_unigene280729
solea_v4.1_unigene510001
solea_v4.1_unigene224899
solea_v4.1_unigene21259
solea_v4.1_unigene184666
solea_v4.1_unigene71894
solea_v4.1_unigene185542
solea_v4.1_unigene327812
solea_v4.1_unigene465045
solea_v4.1_unigene226851
solea_v4.1_unigene512632
solea_v4.1_unigene185130
solea_v4.1_unigene462056
solea_v4.1_unigene67051
solea_v4.1_unigene54829
solea_v4.1_unigene47745
solea_v4.1_unigene15982
solea_v4.1_unigene326665
solea_v4.1_unigene364609
solea_v4.1_unigene339348
solea_v4.1_unigene14405
solea_v4.1_unigene19448
solea_v4.1_unigene31074
solea_v4.1_unigene12126
solea_v4.1_unigene40814
solea_v4.1_unigene34180
solea_v4.1_unigene462931
solea_v4.1_unigene96343
solea_v4.1_unigene230577
solea_v4.1_unigene28456
solea_v4.1_unigene38103
solea_v4.1_unigene190317
solea_v4.1_unigene448535
solea_v4.1_unigene70315
solea_v4.1_unigene42537
solea_v4.1_unigene25505
solea_v4.1_unigene335018
solea_v4.1_unigene4693
solea_v4.1_unigene57347
solea_v4.1_unigene24377
solea_v4.1_unigene11716
solea_v4.1_unigene17487
solea_v4.1_unigene54397
solea_v4.1_unigene508878
solea_v4.1_unigene7987
solea_v4.1_unigene16799_split_1
solea_v4.1_unigene4978
solea_v4.1_unigene508382
solea_v4.1_unigene1083
solea_v4.1_unigene47477
solea_v4.1_unigene12255
solea_v4.1_unigene4376
solea_v4.1_unigene429138
solea_v4.1_unigene185645
solea_v4.1_unigene31043
solea_v4.1_unigene59904
solea_v4.1_unigene45875
solea_v4.1_unigene461046
solea_v4.1_unigene12324
solea_v4.1_unigene98568
solea_v4.1_unigene31611
solea_v4.1_unigene16528
solea_v4.1_unigene440871
solea_v4.1_unigene4159
solea_v4.1_unigene7039
solea_v4.1_unigene16607
solea_v4.1_unigene175271
solea_v4.1_unigene227494
solea_v4.1_unigene55998
solea_v4.1_unigene513945
solea_v4.1_unigene29218
solea_v4.1_unigene69926
solea_v4.1_unigene94515
solea_v4.1_unigene12692
solea_v4.1_unigene513297
solea_v4.1_unigene38112
solea_v4.1_unigene231186
solea_v4.1_unigene25932
solea_v4.1_unigene12499
solea_v4.1_unigene52412
solea_v4.1_unigene22755
solea_v4.1_unigene14527
solea_v4.1_unigene66045
solea_v4.1_unigene46923
solea_v4.1_unigene282425
solea_v4.1_unigene95444
solea_v4.1_unigene2507
solea_v4.1_unigene183495
solea_v4.1_unigene184911
solea_v4.1_unigene592989
solea_v4.1_unigene97468
solea_v4.1_unigene17876
solea_v4.1_unigene94728
solea_v4.1_unigene6457
solea_v4.1_unigene4731
solea_v4.1_unigene33013
solea_v4.1_unigene669990
solea_v4.1_unigene25947
solea_v4.1_unigene4516
solea_v4.1_unigene35123
solea_v4.1_unigene29697
solea_v4.1_unigene98906
solea_v4.1_unigene21737
solea_v4.1_unigene69304
solea_v4.1_unigene37031
solea_v4.1_unigene33401
solea_v4.1_unigene508403
solea_v4.1_unigene4883
solea_v4.1_unigene190614
solea_v4.1_unigene14326
solea_v4.1_unigene37597
solea_v4.1_unigene11404
solea_v4.1_unigene102134
solea_v4.1_unigene32804
solea_v4.1_unigene4633
solea_v4.1_unigene21809
solea_v4.1_unigene578949
solea_v4.1_unigene31676
solea_v4.1_unigene550154
solea_v4.1_unigene50162
solea_v4.1_unigene2807
solea_v4.1_unigene98839
solea_v4.1_unigene95992
solea_v4.1_unigene23781
solea_v4.1_unigene329568
solea_v4.1_unigene23156
solea_v4.1_unigene95895
solea_v4.1_unigene675910
solea_v4.1_unigene23144
solea_v4.1_unigene42198
solea_v4.1_unigene93820
solea_v4.1_unigene75974_split_0
solea_v4.1_unigene188904
solea_v4.1_unigene443139
solea_v4.1_unigene69725
solea_v4.1_unigene345582
solea_v4.1_unigene3468
solea_v4.1_unigene101480
solea_v4.1_unigene16223
solea_v4.1_unigene225940
solea_v4.1_unigene228560
solea_v4.1_unigene324927
solea_v4.1_unigene2512
solea_v4.1_unigene50757
solea_v4.1_unigene23752
solea_v4.1_unigene98281
solea_v4.1_unigene47203
solea_v4.1_unigene22891
solea_v4.1_unigene16688
solea_v4.1_unigene59049
solea_v4.1_unigene228828_split_1
solea_v4.1_unigene429981
solea_v4.1_unigene327111
solea_v4.1_unigene515
solea_v4.1_unigene47836
solea_v4.1_unigene15548
solea_v4.1_unigene39708
solea_v4.1_unigene514990
solea_v4.1_unigene40580
solea_v4.1_unigene13597
solea_v4.1_unigene19819
solea_v4.1_unigene11998
solea_v4.1_unigene1129
solea_v4.1_unigene94545
solea_v4.1_unigene4669
solea_v4.1_unigene509546
solea_v4.1_unigene24381
solea_v4.1_unigene24720
solea_v4.1_unigene74016
solea_v4.1_unigene527385
solea_v4.1_unigene21864
solea_v4.1_unigene8848
solea_v4.1_unigene517516
solea_v4.1_unigene52159
solea_v4.1_unigene19567
solea_v4.1_unigene13531
solea_v4.1_unigene64783
solea_v4.1_unigene126866
solea_v4.1_unigene20204
solea_v4.1_unigene226627
solea_v4.1_unigene43725
solea_v4.1_unigene537921
solea_v4.1_unigene92764
solea_v4.1_unigene11366
solea_v4.1_unigene38027
solea_v4.1_unigene71011
solea_v4.1_unigene57338
solea_v4.1_unigene514509
solea_v4.1_unigene526110
solea_v4.1_unigene4956
solea_v4.1_unigene536891
solea_v4.1_unigene188535
solea_v4.1_unigene57727
solea_v4.1_unigene56842
solea_v4.1_unigene416002
solea_v4.1_unigene607464
solea_v4.1_unigene286711_split_1
solea_v4.1_unigene59276
solea_v4.1_unigene15442
solea_v4.1_unigene485871
solea_v4.1_unigene515892
solea_v4.1_unigene6534
solea_v4.1_unigene533578
solea_v4.1_unigene37311
solea_v4.1_unigene24591
solea_v4.1_unigene553779
solea_v4.1_unigene9858
solea_v4.1_unigene73354
solea_v4.1_unigene25007
solea_v4.1_unigene31410
solea_v4.1_unigene324595
solea_v4.1_unigene24852
solea_v4.1_unigene227424
solea_v4.1_unigene96417
solea_v4.1_unigene29550_split_0
solea_v4.1_unigene13034_split_2
solea_v4.1_unigene22103
solea_v4.1_unigene94543
solea_v4.1_unigene50046_split_1
solea_v4.1_unigene328178
solea_v4.1_unigene501020
solea_v4.1_unigene14813
solea_v4.1_unigene23952
solea_v4.1_unigene94791
solea_v4.1_unigene76431
solea_v4.1_unigene8794
solea_v4.1_unigene94158
solea_v4.1_unigene54948
solea_v4.1_unigene24449
solea_v4.1_unigene19624
solea_v4.1_unigene61702
solea_v4.1_unigene41060
solea_v4.1_unigene867
solea_v4.1_unigene594823
solea_v4.1_unigene23222
solea_v4.1_unigene23471
solea_v4.1_unigene43137
solea_v4.1_unigene101836
solea_v4.1_unigene14318
solea_v4.1_unigene224834
solea_v4.1_unigene100386
solea_v4.1_unigene94004
solea_v4.1_unigene70153
solea_v4.1_unigene11425
solea_v4.1_unigene32571
solea_v4.1_unigene6117
solea_v4.1_unigene57516
solea_v4.1_unigene282751
solea_v4.1_unigene36717
solea_v4.1_unigene459974
solea_v4.1_unigene30744
solea_v4.1_unigene42578
solea_v4.1_unigene17451
solea_v4.1_unigene5731
solea_v4.1_unigene226561
solea_v4.1_unigene13761
solea_v4.1_unigene106831
solea_v4.1_unigene511232
solea_v4.1_unigene3695
solea_v4.1_unigene5557
solea_v4.1_unigene56445
solea_v4.1_unigene40778
solea_v4.1_unigene3850
solea_v4.1_unigene335310
solea_v4.1_unigene4392
solea_v4.1_unigene285951
solea_v4.1_unigene61111
solea_v4.1_unigene291119
solea_v4.1_unigene670600
solea_v4.1_unigene430138
solea_v4.1_unigene426864
solea_v4.1_unigene11818
solea_v4.1_unigene518753
solea_v4.1_unigene101096
solea_v4.1_unigene244648
solea_v4.1_unigene195289
solea_v4.1_unigene465150
solea_v4.1_unigene15316
solea_v4.1_unigene70345
solea_v4.1_unigene278
solea_v4.1_unigene563928
solea_v4.1_unigene33699
solea_v4.1_unigene513162
solea_v4.1_unigene36479
solea_v4.1_unigene94214
solea_v4.1_unigene5791
solea_v4.1_unigene325718
solea_v4.1_unigene228351
solea_v4.1_unigene3012_split_1
solea_v4.1_unigene535459
solea_v4.1_unigene15686_split_1
solea_v4.1_unigene104074_split_1
solea_v4.1_unigene225994
solea_v4.1_unigene413851_split_1
solea_v4.1_unigene184439_split_0
solea_v4.1_unigene65458
solea_v4.1_unigene414746
solea_v4.1_unigene59476
solea_v4.1_unigene184531
solea_v4.1_unigene284662
solea_v4.1_unigene224791
solea_v4.1_unigene184855
solea_v4.1_unigene227207
solea_v4.1_unigene227439
solea_v4.1_unigene37036
solea_v4.1_unigene16770
solea_v4.1_unigene38421
solea_v4.1_unigene16677
solea_v4.1_unigene49656
solea_v4.1_unigene2451
solea_v4.1_unigene50012
solea_v4.1_unigene184649
solea_v4.1_unigene7176
solea_v4.1_unigene31739
solea_v4.1_unigene20439
solea_v4.1_unigene27984
solea_v4.1_unigene188854
solea_v4.1_unigene508971
solea_v4.1_unigene332828
solea_v4.1_unigene22165
solea_v4.1_unigene184283
solea_v4.1_unigene985
solea_v4.1_unigene61975
solea_v4.1_unigene57351
solea_v4.1_unigene97184
solea_v4.1_unigene5584
solea_v4.1_unigene31449_split_1
solea_v4.1_unigene20933
solea_v4.1_unigene32655
solea_v4.1_unigene228022
solea_v4.1_unigene68452
solea_v4.1_unigene16154
solea_v4.1_unigene5348
solea_v4.1_unigene98621
solea_v4.1_unigene28102
solea_v4.1_unigene2912
solea_v4.1_unigene227884
solea_v4.1_unigene49850
solea_v4.1_unigene7346
solea_v4.1_unigene19742
solea_v4.1_unigene595416
solea_v4.1_unigene227330
solea_v4.1_unigene508567
solea_v4.1_unigene102256
solea_v4.1_unigene3537
solea_v4.1_unigene103957
solea_v4.1_unigene434414
solea_v4.1_unigene324836
solea_v4.1_unigene23872
solea_v4.1_unigene32392
solea_v4.1_unigene25320
solea_v4.1_unigene40848
solea_v4.1_unigene29180
solea_v4.1_unigene116561
solea_v4.1_unigene591045
solea_v4.1_unigene100701
solea_v4.1_unigene190540
solea_v4.1_unigene61370
solea_v4.1_unigene74753
solea_v4.1_unigene65695
solea_v4.1_unigene37457
solea_v4.1_unigene230769
solea_v4.1_unigene570815
solea_v4.1_unigene65999
solea_v4.1_unigene38190
solea_v4.1_unigene225878
solea_v4.1_unigene228388
solea_v4.1_unigene414310
solea_v4.1_unigene414949
solea_v4.1_unigene511327
solea_v4.1_unigene56567
solea_v4.1_unigene447562
solea_v4.1_unigene20554
solea_v4.1_unigene17380
solea_v4.1_unigene227915
solea_v4.1_unigene95469
solea_v4.1_unigene64262
solea_v4.1_unigene20591
solea_v4.1_unigene440549
solea_v4.1_unigene3184
solea_v4.1_unigene224122
solea_v4.1_unigene462573
solea_v4.1_unigene416000
solea_v4.1_unigene415584
solea_v4.1_unigene6548
solea_v4.1_unigene685941
solea_v4.1_unigene12511
solea_v4.1_unigene12773
solea_v4.1_unigene6040
solea_v4.1_unigene20881
solea_v4.1_unigene262360
solea_v4.1_unigene188333
solea_v4.1_unigene37598
solea_v4.1_unigene47985_split_1
solea_v4.1_unigene325477
solea_v4.1_unigene575479
solea_v4.1_unigene502859
solea_v4.1_unigene94945
solea_v4.1_unigene47646
solea_v4.1_unigene11376
solea_v4.1_unigene5534
solea_v4.1_unigene17114
solea_v4.1_unigene443416
solea_v4.1_unigene546896
solea_v4.1_unigene461365
solea_v4.1_unigene40413
solea_v4.1_unigene534287
solea_v4.1_unigene23801
solea_v4.1_unigene12234
solea_v4.1_unigene572297
solea_v4.1_unigene56486
solea_v4.1_unigene332121
solea_v4.1_unigene50690
solea_v4.1_unigene440541
solea_v4.1_unigene38188
solea_v4.1_unigene416294
solea_v4.1_unigene45876
solea_v4.1_unigene430628
solea_v4.1_unigene6938
solea_v4.1_unigene457673
solea_v4.1_unigene15326
solea_v4.1_unigene258594
solea_v4.1_unigene34329
solea_v4.1_unigene228547
solea_v4.1_unigene31909
solea_v4.1_unigene15659
solea_v4.1_unigene330418
solea_v4.1_unigene10907
solea_v4.1_unigene99731
solea_v4.1_unigene103844
solea_v4.1_unigene529563
solea_v4.1_unigene41138
solea_v4.1_unigene230591
solea_v4.1_unigene416661
solea_v4.1_unigene225636
solea_v4.1_unigene295049
solea_v4.1_unigene1003
solea_v4.1_unigene330436
solea_v4.1_unigene232214
solea_v4.1_unigene11145
solea_v4.1_unigene93177
solea_v4.1_unigene202
solea_v4.1_unigene548532
solea_v4.1_unigene535146
solea_v4.1_unigene287409
solea_v4.1_unigene288052
solea_v4.1_unigene56018
solea_v4.1_unigene69392
solea_v4.1_unigene536136
solea_v4.1_unigene508246
solea_v4.1_unigene5572
solea_v4.1_unigene116003
solea_v4.1_unigene65665
solea_v4.1_unigene688448
solea_v4.1_unigene6509
solea_v4.1_unigene475632
solea_v4.1_unigene3410
solea_v4.1_unigene687991
solea_v4.1_unigene60097
solea_v4.1_unigene26145
solea_v4.1_unigene17232
solea_v4.1_unigene85779
solea_v4.1_unigene15787
solea_v4.1_unigene13882
solea_v4.1_unigene226215
solea_v4.1_unigene31273
solea_v4.1_unigene104611
solea_v4.1_unigene76348
solea_v4.1_unigene235993
solea_v4.1_unigene32902
solea_v4.1_unigene75014
solea_v4.1_unigene94088
solea_v4.1_unigene27548
solea_v4.1_unigene37931
solea_v4.1_unigene23328
solea_v4.1_unigene228828_split_0
solea_v4.1_unigene29087
solea_v4.1_unigene16396_split_1
solea_v4.1_unigene19679
solea_v4.1_unigene280760
solea_v4.1_unigene45896
solea_v4.1_unigene5724
solea_v4.1_unigene234148
solea_v4.1_unigene752
solea_v4.1_unigene230745
solea_v4.1_unigene4065
solea_v4.1_unigene463336
solea_v4.1_unigene4670
solea_v4.1_unigene44653
solea_v4.1_unigene62706
solea_v4.1_unigene226027
solea_v4.1_unigene1560
solea_v4.1_unigene332190
solea_v4.1_unigene20559
solea_v4.1_unigene546426
solea_v4.1_unigene170293
solea_v4.1_unigene335904
solea_v4.1_unigene460405
solea_v4.1_unigene31359
solea_v4.1_unigene101795
solea_v4.1_unigene98848
solea_v4.1_unigene20162
solea_v4.1_unigene94614
solea_v4.1_unigene33604
solea_v4.1_unigene17229
solea_v4.1_unigene225726
solea_v4.1_unigene15322
solea_v4.1_unigene16174
solea_v4.1_unigene27714
solea_v4.1_unigene4930
solea_v4.1_unigene546868
solea_v4.1_unigene536214
solea_v4.1_unigene573323
solea_v4.1_unigene226941
solea_v4.1_unigene97027
solea_v4.1_unigene31943
solea_v4.1_unigene457435
solea_v4.1_unigene680273
solea_v4.1_unigene281073
solea_v4.1_unigene12514
solea_v4.1_unigene414378
solea_v4.1_unigene70523
solea_v4.1_unigene283023
solea_v4.1_unigene14575
solea_v4.1_unigene9240
solea_v4.1_unigene16816
solea_v4.1_unigene22504
solea_v4.1_unigene35768
solea_v4.1_unigene414333
solea_v4.1_unigene464340
solea_v4.1_unigene323539
solea_v4.1_unigene10207
solea_v4.1_unigene35073
solea_v4.1_unigene17030
solea_v4.1_unigene865
solea_v4.1_unigene38841
solea_v4.1_unigene423468
solea_v4.1_unigene92930
solea_v4.1_unigene379090
solea_v4.1_unigene24420
solea_v4.1_unigene522152
solea_v4.1_unigene29948
solea_v4.1_unigene325385
solea_v4.1_unigene341363
solea_v4.1_unigene2232
solea_v4.1_unigene71844
solea_v4.1_unigene285738
solea_v4.1_unigene44607
solea_v4.1_unigene47728
solea_v4.1_unigene52096
solea_v4.1_unigene696616
solea_v4.1_unigene2785
solea_v4.1_unigene22495
solea_v4.1_unigene331128
solea_v4.1_unigene23165
solea_v4.1_unigene59961_split_0
solea_v4.1_unigene184535
solea_v4.1_unigene5834
solea_v4.1_unigene63350
solea_v4.1_unigene227867
solea_v4.1_unigene458636
solea_v4.1_unigene227200
solea_v4.1_unigene16811
solea_v4.1_unigene22596
solea_v4.1_unigene225981
solea_v4.1_unigene327067
solea_v4.1_unigene505
solea_v4.1_unigene17148
solea_v4.1_unigene23080
solea_v4.1_unigene330568
solea_v4.1_unigene246
solea_v4.1_unigene11997_split_0
solea_v4.1_unigene4969_split_1
solea_v4.1_unigene16525_split_3
solea_v4.1_unigene183155
solea_v4.1_unigene17127_split_0
solea_v4.1_unigene17127_split_1
solea_v4.1_unigene62188
solea_v4.1_unigene583122
solea_v4.1_unigene457927
solea_v4.1_unigene60151
solea_v4.1_unigene65717
solea_v4.1_unigene7006
solea_v4.1_unigene509086
solea_v4.1_unigene458545
solea_v4.1_unigene45596
solea_v4.1_unigene23811_split_1
solea_v4.1_unigene37932
solea_v4.1_unigene98100
solea_v4.1_unigene32010
solea_v4.1_unigene104354
solea_v4.1_unigene226137
solea_v4.1_unigene568483
solea_v4.1_unigene592802
solea_v4.1_unigene28350
solea_v4.1_unigene5592
solea_v4.1_unigene49683
solea_v4.1_unigene96884
solea_v4.1_unigene46021
solea_v4.1_unigene94192
solea_v4.1_unigene223960
solea_v4.1_unigene20794
solea_v4.1_unigene68181
solea_v4.1_unigene508272
solea_v4.1_unigene20073
solea_v4.1_unigene103129
solea_v4.1_unigene92974
solea_v4.1_unigene95738
solea_v4.1_unigene66462
solea_v4.1_unigene232817
solea_v4.1_unigene534691
solea_v4.1_unigene228575
solea_v4.1_unigene535461
solea_v4.1_unigene27752
solea_v4.1_unigene29907
solea_v4.1_unigene25827
solea_v4.1_unigene44683
solea_v4.1_unigene15198
solea_v4.1_unigene93565
solea_v4.1_unigene29527
solea_v4.1_unigene430017
solea_v4.1_unigene584031
solea_v4.1_unigene59126
solea_v4.1_unigene95356
solea_v4.1_unigene673766
solea_v4.1_unigene187158
solea_v4.1_unigene226988
solea_v4.1_unigene76231
solea_v4.1_unigene572757
solea_v4.1_unigene16075
solea_v4.1_unigene12469
solea_v4.1_unigene103598
solea_v4.1_unigene574494
solea_v4.1_unigene335107
solea_v4.1_unigene50880
solea_v4.1_unigene382402
solea_v4.1_unigene3488
solea_v4.1_unigene31685
solea_v4.1_unigene31831
solea_v4.1_unigene82211
solea_v4.1_unigene20592
solea_v4.1_unigene183753
solea_v4.1_unigene534884
solea_v4.1_unigene56496
solea_v4.1_unigene599056
solea_v4.1_unigene52564
solea_v4.1_unigene3826
solea_v4.1_unigene46113
solea_v4.1_unigene27064
solea_v4.1_unigene23411
solea_v4.1_unigene17834
solea_v4.1_unigene39269
solea_v4.1_unigene45261
solea_v4.1_unigene297
solea_v4.1_unigene24810
solea_v4.1_unigene15827
solea_v4.1_unigene31443
solea_v4.1_unigene12169
solea_v4.1_unigene459176
solea_v4.1_unigene573810
solea_v4.1_unigene332188_split_0
solea_v4.1_unigene111733
solea_v4.1_unigene325284
solea_v4.1_unigene66503
solea_v4.1_unigene45035
solea_v4.1_unigene327383
solea_v4.1_unigene50609
solea_v4.1_unigene42020
solea_v4.1_unigene29245
solea_v4.1_unigene4490
solea_v4.1_unigene4912
solea_v4.1_unigene325323
solea_v4.1_unigene226966
solea_v4.1_unigene16806
solea_v4.1_unigene38248
solea_v4.1_unigene573352
solea_v4.1_unigene10886
solea_v4.1_unigene28220
solea_v4.1_unigene11713
solea_v4.1_unigene535312
solea_v4.1_unigene224478
solea_v4.1_unigene442749
solea_v4.1_unigene548846
solea_v4.1_unigene15043
solea_v4.1_unigene10113
solea_v4.1_unigene77015
solea_v4.1_unigene40393
solea_v4.1_unigene18835
solea_v4.1_unigene6598
solea_v4.1_unigene8226
solea_v4.1_unigene511339
solea_v4.1_unigene42676
solea_v4.1_unigene98166
solea_v4.1_unigene440595
solea_v4.1_unigene53986
solea_v4.1_unigene186706
solea_v4.1_unigene42025
solea_v4.1_unigene6518
solea_v4.1_unigene8242
solea_v4.1_unigene458918
solea_v4.1_unigene571116
solea_v4.1_unigene106226
solea_v4.1_unigene509039
solea_v4.1_unigene517667
solea_v4.1_unigene508248
solea_v4.1_unigene104749
solea_v4.1_unigene62045
solea_v4.1_unigene29693
solea_v4.1_unigene508314
solea_v4.1_unigene66304
solea_v4.1_unigene12861
solea_v4.1_unigene471522
solea_v4.1_unigene38722
solea_v4.1_unigene8482
solea_v4.1_unigene15528
solea_v4.1_unigene17505
solea_v4.1_unigene46417
solea_v4.1_unigene94110
solea_v4.1_unigene334230
solea_v4.1_unigene73336
solea_v4.1_unigene3493
solea_v4.1_unigene429432
solea_v4.1_unigene98593
solea_v4.1_unigene14696
solea_v4.1_unigene17150
solea_v4.1_unigene7091
solea_v4.1_unigene102777
solea_v4.1_unigene24370
solea_v4.1_unigene227293
solea_v4.1_unigene151432
solea_v4.1_unigene595104
solea_v4.1_unigene16142
solea_v4.1_unigene17142
solea_v4.1_unigene247935
solea_v4.1_unigene108712
solea_v4.1_unigene42615
solea_v4.1_unigene38194
solea_v4.1_unigene3021
solea_v4.1_unigene871
solea_v4.1_unigene5517
solea_v4.1_unigene37740
solea_v4.1_unigene14844
solea_v4.1_unigene100834
solea_v4.1_unigene68853
solea_v4.1_unigene5196
solea_v4.1_unigene505715
solea_v4.1_unigene349665
solea_v4.1_unigene15230
solea_v4.1_unigene734
solea_v4.1_unigene2230
solea_v4.1_unigene15258
solea_v4.1_unigene14353
solea_v4.1_unigene536809
solea_v4.1_unigene34082
solea_v4.1_unigene229235
solea_v4.1_unigene44566_split_0
solea_v4.1_unigene97926
solea_v4.1_unigene43053
solea_v4.1_unigene224647
solea_v4.1_unigene676_split_0
solea_v4.1_unigene51469
solea_v4.1_unigene42022
solea_v4.1_unigene29668
solea_v4.1_unigene456961
solea_v4.1_unigene416429
solea_v4.1_unigene20226
solea_v4.1_unigene72471
solea_v4.1_unigene30167
solea_v4.1_unigene24843
solea_v4.1_unigene6392
solea_v4.1_unigene32536
solea_v4.1_unigene11521
solea_v4.1_unigene448159
solea_v4.1_unigene14443
solea_v4.1_unigene28208
solea_v4.1_unigene224476
solea_v4.1_unigene416196
solea_v4.1_unigene2830
solea_v4.1_unigene326409
solea_v4.1_unigene456677
solea_v4.1_unigene431107
solea_v4.1_unigene16629
solea_v4.1_unigene44952
solea_v4.1_unigene74414
solea_v4.1_unigene28196
solea_v4.1_unigene185704
solea_v4.1_unigene460361
solea_v4.1_unigene72159
solea_v4.1_unigene431881
solea_v4.1_unigene324931
solea_v4.1_unigene457997
solea_v4.1_unigene29596
solea_v4.1_unigene280231
solea_v4.1_unigene234728
solea_v4.1_unigene65751
solea_v4.1_unigene109189
solea_v4.1_unigene288144
solea_v4.1_unigene8613
solea_v4.1_unigene460417
solea_v4.1_unigene52995
solea_v4.1_unigene186622
solea_v4.1_unigene32159
solea_v4.1_unigene461875
solea_v4.1_unigene94668
solea_v4.1_unigene42197
solea_v4.1_unigene690415
solea_v4.1_unigene535711
solea_v4.1_unigene508882
solea_v4.1_unigene29840
solea_v4.1_unigene25420
solea_v4.1_unigene34177
solea_v4.1_unigene31593
solea_v4.1_unigene112380
solea_v4.1_unigene37501
solea_v4.1_unigene25274
solea_v4.1_unigene52890
solea_v4.1_unigene461436
solea_v4.1_unigene247644
solea_v4.1_unigene225772
solea_v4.1_unigene45107
solea_v4.1_unigene13127
solea_v4.1_unigene57826
solea_v4.1_unigene48038
solea_v4.1_unigene48440
solea_v4.1_unigene16474
solea_v4.1_unigene139697
solea_v4.1_unigene3208
solea_v4.1_unigene23498
solea_v4.1_unigene46273
solea_v4.1_unigene36898
solea_v4.1_unigene572402
solea_v4.1_unigene49139_split_0
solea_v4.1_unigene48504
solea_v4.1_unigene107577
solea_v4.1_unigene53919
solea_v4.1_unigene35045
solea_v4.1_unigene3982
solea_v4.1_unigene27899
solea_v4.1_unigene16460
solea_v4.1_unigene462908
solea_v4.1_unigene7526
solea_v4.1_unigene457163
solea_v4.1_unigene231771
solea_v4.1_unigene460658
solea_v4.1_unigene37302
solea_v4.1_unigene2348
solea_v4.1_unigene33623_split_0
solea_v4.1_unigene187965_split_0
solea_v4.1_unigene184683
solea_v4.1_unigene19748
solea_v4.1_unigene3098
solea_v4.1_unigene52467
solea_v4.1_unigene326930
solea_v4.1_unigene25115
solea_v4.1_unigene42112
solea_v4.1_unigene11710
solea_v4.1_unigene50971
solea_v4.1_unigene570836
solea_v4.1_unigene226298
solea_v4.1_unigene59450
solea_v4.1_unigene510392
solea_v4.1_unigene41973
solea_v4.1_unigene461668
solea_v4.1_unigene32099
solea_v4.1_unigene324199
solea_v4.1_unigene430164
solea_v4.1_unigene72719
solea_v4.1_unigene2308
solea_v4.1_unigene35956
solea_v4.1_unigene3738
solea_v4.1_unigene535358
solea_v4.1_unigene594620
solea_v4.1_unigene15522
solea_v4.1_unigene512440
solea_v4.1_unigene64560
solea_v4.1_unigene46875
solea_v4.1_unigene513115
solea_v4.1_unigene69225
solea_v4.1_unigene458507
solea_v4.1_unigene58841
solea_v4.1_unigene93369
solea_v4.1_unigene225736
solea_v4.1_unigene11884
solea_v4.1_unigene417648
solea_v4.1_unigene37886
solea_v4.1_unigene513461
solea_v4.1_unigene515480
solea_v4.1_unigene13307
solea_v4.1_unigene579280
solea_v4.1_unigene16121
solea_v4.1_unigene332542
solea_v4.1_unigene39467
solea_v4.1_unigene61059
solea_v4.1_unigene460298
solea_v4.1_unigene374391
solea_v4.1_unigene332037
solea_v4.1_unigene5394
solea_v4.1_unigene40477
solea_v4.1_unigene7913
solea_v4.1_unigene342754
solea_v4.1_unigene512488
solea_v4.1_unigene5256
solea_v4.1_unigene231224
solea_v4.1_unigene571757
solea_v4.1_unigene4058
solea_v4.1_unigene40634
solea_v4.1_unigene21923
solea_v4.1_unigene326209
solea_v4.1_unigene16624
solea_v4.1_unigene486934
solea_v4.1_unigene37903
solea_v4.1_unigene116728
solea_v4.1_unigene15299
solea_v4.1_unigene29051
solea_v4.1_unigene15296
solea_v4.1_unigene12520
solea_v4.1_unigene25024
solea_v4.1_unigene15081
solea_v4.1_unigene103854
solea_v4.1_unigene73317_split_1
solea_v4.1_unigene14346
solea_v4.1_unigene459294_split_1
solea_v4.1_unigene570777
solea_v4.1_unigene72084
solea_v4.1_unigene535406
solea_v4.1_unigene361558
solea_v4.1_unigene61251_split_0
solea_v4.1_unigene4756
solea_v4.1_unigene30467_split_0
solea_v4.1_unigene62812
solea_v4.1_unigene101217
solea_v4.1_unigene16337
solea_v4.1_unigene24203
solea_v4.1_unigene67154
solea_v4.1_unigene228122
solea_v4.1_unigene16787
solea_v4.1_unigene93328
solea_v4.1_unigene65843
solea_v4.1_unigene37379
solea_v4.1_unigene23507
solea_v4.1_unigene31010
solea_v4.1_unigene457577
solea_v4.1_unigene50713
solea_v4.1_unigene595367
solea_v4.1_unigene8185
solea_v4.1_unigene42837
solea_v4.1_unigene225400
solea_v4.1_unigene106685
solea_v4.1_unigene184188
solea_v4.1_unigene17242
solea_v4.1_unigene2697
solea_v4.1_unigene546626
solea_v4.1_unigene12769
solea_v4.1_unigene281034
solea_v4.1_unigene547824
solea_v4.1_unigene15360
solea_v4.1_unigene550538
solea_v4.1_unigene74521
solea_v4.1_unigene37923
solea_v4.1_unigene415835
solea_v4.1_unigene43170
solea_v4.1_unigene430071
solea_v4.1_unigene20864
solea_v4.1_unigene94432
solea_v4.1_unigene63475
solea_v4.1_unigene47450
solea_v4.1_unigene41103
solea_v4.1_unigene41403
solea_v4.1_unigene31253
solea_v4.1_unigene64193
solea_v4.1_unigene801
solea_v4.1_unigene9232
solea_v4.1_unigene670447
solea_v4.1_unigene509658
solea_v4.1_unigene186872
solea_v4.1_unigene19595
solea_v4.1_unigene3830
solea_v4.1_unigene237813
solea_v4.1_unigene28349
solea_v4.1_unigene109654
solea_v4.1_unigene28303_split_1
solea_v4.1_unigene42937
solea_v4.1_unigene330906
solea_v4.1_unigene47706
solea_v4.1_unigene606993
solea_v4.1_unigene12443
solea_v4.1_unigene511423
solea_v4.1_unigene14711
solea_v4.1_unigene39283
solea_v4.1_unigene48320
solea_v4.1_unigene17504
solea_v4.1_unigene70084
solea_v4.1_unigene475376
solea_v4.1_unigene58881
solea_v4.1_unigene25340
solea_v4.1_unigene456874
solea_v4.1_unigene3380
solea_v4.1_unigene671734
solea_v4.1_unigene8527
solea_v4.1_unigene523535
solea_v4.1_unigene34369
solea_v4.1_unigene739
solea_v4.1_unigene227523
solea_v4.1_unigene7934
solea_v4.1_unigene12082
solea_v4.1_unigene45031
solea_v4.1_unigene49523
solea_v4.1_unigene23583
solea_v4.1_unigene36112_split_1
solea_v4.1_unigene98133
solea_v4.1_unigene476901
solea_v4.1_unigene93279
solea_v4.1_unigene14961
solea_v4.1_unigene230243
solea_v4.1_unigene28239
solea_v4.1_unigene547013
solea_v4.1_unigene30838
solea_v4.1_unigene547224
solea_v4.1_unigene21976_split_1
solea_v4.1_unigene3881
solea_v4.1_unigene20058
solea_v4.1_unigene101357
solea_v4.1_unigene35357
solea_v4.1_unigene595053
solea_v4.1_unigene14660
solea_v4.1_unigene14785
solea_v4.1_unigene509296
solea_v4.1_unigene14684
solea_v4.1_unigene99148
solea_v4.1_unigene420046
solea_v4.1_unigene508857
solea_v4.1_unigene17366
solea_v4.1_unigene430624
solea_v4.1_unigene536143
solea_v4.1_unigene25096
solea_v4.1_unigene46111
solea_v4.1_unigene37921
solea_v4.1_unigene63166
solea_v4.1_unigene514611
solea_v4.1_unigene694722
solea_v4.1_unigene65587
solea_v4.1_unigene186432
solea_v4.1_unigene24058
solea_v4.1_unigene19615
solea_v4.1_unigene28214
solea_v4.1_unigene11049
solea_v4.1_unigene184065
solea_v4.1_unigene50752
solea_v4.1_unigene53202
solea_v4.1_unigene6716
solea_v4.1_unigene571977
solea_v4.1_unigene60993
solea_v4.1_unigene440722
solea_v4.1_unigene595583
solea_v4.1_unigene37110
solea_v4.1_unigene42908
solea_v4.1_unigene184159
solea_v4.1_unigene49611
solea_v4.1_unigene534256
solea_v4.1_unigene42129
solea_v4.1_unigene97223
solea_v4.1_unigene691132
solea_v4.1_unigene30911
solea_v4.1_unigene670945
solea_v4.1_unigene685995
solea_v4.1_unigene16935_split_1
solea_v4.1_unigene563510
solea_v4.1_unigene477085
solea_v4.1_unigene22390
solea_v4.1_unigene14571
solea_v4.1_unigene49144
solea_v4.1_unigene23228
solea_v4.1_unigene17502
solea_v4.1_unigene28627
solea_v4.1_unigene332794
solea_v4.1_unigene15073
solea_v4.1_unigene145524
solea_v4.1_unigene48609
solea_v4.1_unigene16092
solea_v4.1_unigene105706
solea_v4.1_unigene5496
solea_v4.1_unigene616716
solea_v4.1_unigene510164
solea_v4.1_unigene7944
solea_v4.1_unigene6152
solea_v4.1_unigene450405
solea_v4.1_unigene237498
solea_v4.1_unigene228267
solea_v4.1_unigene31052
solea_v4.1_unigene95687
solea_v4.1_unigene23325
solea_v4.1_unigene51879
solea_v4.1_unigene99777
solea_v4.1_unigene22936
solea_v4.1_unigene52554
solea_v4.1_unigene11398
solea_v4.1_unigene510003
solea_v4.1_unigene17196
solea_v4.1_unigene58981_split_0
solea_v4.1_unigene8365
solea_v4.1_unigene20517_split_1
solea_v4.1_unigene48183
solea_v4.1_unigene62597
solea_v4.1_unigene51795
solea_v4.1_unigene11796
solea_v4.1_unigene6304
solea_v4.1_unigene26534
solea_v4.1_unigene62846
solea_v4.1_unigene562898
solea_v4.1_unigene33229
solea_v4.1_unigene11170
solea_v4.1_unigene44964
solea_v4.1_unigene6409
solea_v4.1_unigene31006
solea_v4.1_unigene19733
solea_v4.1_unigene17138
solea_v4.1_unigene29876
solea_v4.1_unigene227548
solea_v4.1_unigene282913
solea_v4.1_unigene30258
solea_v4.1_unigene60147
solea_v4.1_unigene16655
solea_v4.1_unigene19195
solea_v4.1_unigene15811
solea_v4.1_unigene49815
solea_v4.1_unigene23823
solea_v4.1_unigene11236
solea_v4.1_unigene44734
solea_v4.1_unigene48235
solea_v4.1_unigene2586
solea_v4.1_unigene286661
solea_v4.1_unigene338914
solea_v4.1_unigene225985
solea_v4.1_unigene228444
solea_v4.1_unigene339333
solea_v4.1_unigene469899
solea_v4.1_unigene50710
solea_v4.1_unigene2193
solea_v4.1_unigene93329
solea_v4.1_unigene326700
solea_v4.1_unigene62229
solea_v4.1_unigene36607
solea_v4.1_unigene12686
solea_v4.1_unigene19659
solea_v4.1_unigene458533
solea_v4.1_unigene94773_split_1
solea_v4.1_unigene534416
solea_v4.1_unigene19510
solea_v4.1_unigene37377
solea_v4.1_unigene45
solea_v4.1_unigene429421
solea_v4.1_unigene19864
solea_v4.1_unigene111413
solea_v4.1_unigene93657
solea_v4.1_unigene16633
solea_v4.1_unigene3727
solea_v4.1_unigene24490
solea_v4.1_unigene28572
solea_v4.1_unigene31710
solea_v4.1_unigene59963
solea_v4.1_unigene16562
solea_v4.1_unigene27920
solea_v4.1_unigene15067
solea_v4.1_unigene46964
solea_v4.1_unigene508767
solea_v4.1_unigene562578
solea_v4.1_unigene551303
solea_v4.1_unigene422101
solea_v4.1_unigene93066
solea_v4.1_unigene4667
solea_v4.1_unigene48528
solea_v4.1_unigene64946
solea_v4.1_unigene3297
solea_v4.1_unigene40825
solea_v4.1_unigene11001
solea_v4.1_unigene38759
solea_v4.1_unigene185263_split_1
solea_v4.1_unigene414624
solea_v4.1_unigene65704
solea_v4.1_unigene75326
solea_v4.1_unigene94840_split_1
solea_v4.1_unigene603968
solea_v4.1_unigene17337
solea_v4.1_unigene98858
solea_v4.1_unigene16817_split_2
solea_v4.1_unigene11920
solea_v4.1_unigene281688
solea_v4.1_unigene325297_split_1
solea_v4.1_unigene14757
solea_v4.1_unigene50164
solea_v4.1_unigene16071
solea_v4.1_unigene129
solea_v4.1_unigene224099
solea_v4.1_unigene570947
solea_v4.1_unigene100070
solea_v4.1_unigene459231
solea_v4.1_unigene2682
solea_v4.1_unigene38197
solea_v4.1_unigene12947
solea_v4.1_unigene96120
solea_v4.1_unigene572638
solea_v4.1_unigene14832
solea_v4.1_unigene584164
solea_v4.1_unigene101833
solea_v4.1_unigene23506
solea_v4.1_unigene6255
solea_v4.1_unigene19476
solea_v4.1_unigene502902
solea_v4.1_unigene510477
solea_v4.1_unigene7161
solea_v4.1_unigene42590
solea_v4.1_unigene71264
solea_v4.1_unigene511008
solea_v4.1_unigene245675
solea_v4.1_unigene416778
solea_v4.1_unigene239263
solea_v4.1_unigene516515
solea_v4.1_unigene59131
solea_v4.1_unigene512174
solea_v4.1_unigene92741
solea_v4.1_unigene229016
solea_v4.1_unigene31484
solea_v4.1_unigene32702
solea_v4.1_unigene11739
solea_v4.1_unigene431002
solea_v4.1_unigene20087
solea_v4.1_unigene14714
solea_v4.1_unigene225787
solea_v4.1_unigene229331
solea_v4.1_unigene485005
solea_v4.1_unigene21863
solea_v4.1_unigene228000
solea_v4.1_unigene41230
solea_v4.1_unigene518633
solea_v4.1_unigene570968
solea_v4.1_unigene16139
solea_v4.1_unigene45986
solea_v4.1_unigene225528
solea_v4.1_unigene472502
solea_v4.1_unigene65701
solea_v4.1_unigene5974
solea_v4.1_unigene66935
solea_v4.1_unigene50241
solea_v4.1_unigene16019
solea_v4.1_unigene546458
solea_v4.1_unigene340519
solea_v4.1_unigene12103
solea_v4.1_unigene2884
solea_v4.1_unigene101366
solea_v4.1_unigene225147
solea_v4.1_unigene21930
solea_v4.1_unigene3555
solea_v4.1_unigene459729
solea_v4.1_unigene72774
solea_v4.1_unigene457296
solea_v4.1_unigene23845
solea_v4.1_unigene334353
solea_v4.1_unigene29353
solea_v4.1_unigene3401
solea_v4.1_unigene32479
solea_v4.1_unigene42359
solea_v4.1_unigene460057
solea_v4.1_unigene21855
solea_v4.1_unigene38179
solea_v4.1_unigene23670
solea_v4.1_unigene74718
solea_v4.1_unigene440925
solea_v4.1_unigene45679
solea_v4.1_unigene459248
solea_v4.1_unigene9326
solea_v4.1_unigene98589
solea_v4.1_unigene14647
solea_v4.1_unigene28121
solea_v4.1_unigene52194
solea_v4.1_unigene3640
solea_v4.1_unigene5581
solea_v4.1_unigene23274
solea_v4.1_unigene62121
solea_v4.1_unigene25208
solea_v4.1_unigene66017
solea_v4.1_unigene52220
solea_v4.1_unigene24022
solea_v4.1_unigene101866
solea_v4.1_unigene548473
solea_v4.1_unigene52108
solea_v4.1_unigene16036
solea_v4.1_unigene2573
solea_v4.1_unigene186010
solea_v4.1_unigene3939
solea_v4.1_unigene38890
solea_v4.1_unigene335015
solea_v4.1_unigene2985
solea_v4.1_unigene282424
solea_v4.1_unigene330521
solea_v4.1_unigene228417
solea_v4.1_unigene591797
solea_v4.1_unigene510007
solea_v4.1_unigene113151
solea_v4.1_unigene509968
solea_v4.1_unigene67503
solea_v4.1_unigene41669
solea_v4.1_unigene509969
solea_v4.1_unigene58231
solea_v4.1_unigene517359
solea_v4.1_unigene15182
solea_v4.1_unigene15384
solea_v4.1_unigene61114
solea_v4.1_unigene225520
solea_v4.1_unigene116203
solea_v4.1_unigene114849
solea_v4.1_unigene25797
solea_v4.1_unigene61245
solea_v4.1_unigene31099
solea_v4.1_unigene441589
solea_v4.1_unigene66537
solea_v4.1_unigene42744
solea_v4.1_unigene31145
solea_v4.1_unigene71261
solea_v4.1_unigene6471
solea_v4.1_unigene6690
solea_v4.1_unigene339111
solea_v4.1_unigene2933
solea_v4.1_unigene5830
solea_v4.1_unigene48295
solea_v4.1_unigene326287
solea_v4.1_unigene15148
solea_v4.1_unigene16556
solea_v4.1_unigene50939
solea_v4.1_unigene36858
solea_v4.1_unigene326524
solea_v4.1_unigene30921
solea_v4.1_unigene2678
solea_v4.1_unigene549547
solea_v4.1_unigene42868
solea_v4.1_unigene23119
solea_v4.1_unigene28442
solea_v4.1_unigene11931
solea_v4.1_unigene29100
solea_v4.1_unigene457006
solea_v4.1_unigene429
solea_v4.1_unigene5099
solea_v4.1_unigene29301
solea_v4.1_unigene12923
solea_v4.1_unigene15466
solea_v4.1_unigene232169
solea_v4.1_unigene534688
solea_v4.1_unigene465729
solea_v4.1_unigene46566
solea_v4.1_unigene24804_split_1
solea_v4.1_unigene16131
solea_v4.1_unigene57067
solea_v4.1_unigene184656
solea_v4.1_unigene184927
solea_v4.1_unigene3566
solea_v4.1_unigene328370
solea_v4.1_unigene2367
solea_v4.1_unigene11708
solea_v4.1_unigene37175
solea_v4.1_unigene17093
solea_v4.1_unigene23548
solea_v4.1_unigene72168
solea_v4.1_unigene548879
solea_v4.1_unigene449901
solea_v4.1_unigene15184
solea_v4.1_unigene94398
solea_v4.1_unigene628846
solea_v4.1_unigene3136
solea_v4.1_unigene14336
solea_v4.1_unigene4563
solea_v4.1_unigene572447
solea_v4.1_unigene284607
solea_v4.1_unigene354958
solea_v4.1_unigene69684
solea_v4.1_unigene27767
solea_v4.1_unigene563201
solea_v4.1_unigene29226
solea_v4.1_unigene468030
solea_v4.1_unigene331560
solea_v4.1_unigene299731
solea_v4.1_unigene14831
solea_v4.1_unigene501308
solea_v4.1_unigene346869
solea_v4.1_unigene558805
solea_v4.1_unigene3903
solea_v4.1_unigene80985
solea_v4.1_unigene190769
solea_v4.1_unigene95958
solea_v4.1_unigene88785
solea_v4.1_unigene512718
solea_v4.1_unigene47191
solea_v4.1_unigene49695
solea_v4.1_unigene226276
solea_v4.1_unigene4254
solea_v4.1_unigene16554
solea_v4.1_unigene3583
solea_v4.1_unigene74662
solea_v4.1_unigene46847
solea_v4.1_unigene42955
solea_v4.1_unigene42857
solea_v4.1_unigene329405
solea_v4.1_unigene333612
solea_v4.1_unigene11446_split_1
solea_v4.1_unigene3222
solea_v4.1_unigene3921
solea_v4.1_unigene94971
solea_v4.1_unigene95261
solea_v4.1_unigene16335
solea_v4.1_unigene28258
solea_v4.1_unigene29720
solea_v4.1_unigene536170
solea_v4.1_unigene19860
solea_v4.1_unigene184910
solea_v4.1_unigene48706
solea_v4.1_unigene15259
solea_v4.1_unigene3669
solea_v4.1_unigene3981
solea_v4.1_unigene187282
solea_v4.1_unigene571147
solea_v4.1_unigene235655
solea_v4.1_unigene94606
solea_v4.1_unigene25553
solea_v4.1_unigene463936
solea_v4.1_unigene326670
solea_v4.1_unigene325245
solea_v4.1_unigene429453
solea_v4.1_unigene32111
solea_v4.1_unigene42721
solea_v4.1_unigene42073
solea_v4.1_unigene57258
solea_v4.1_unigene47243_split_0
solea_v4.1_unigene28505
solea_v4.1_unigene431319
solea_v4.1_unigene334770
solea_v4.1_unigene858
solea_v4.1_unigene282702
solea_v4.1_unigene689430
solea_v4.1_unigene610426
solea_v4.1_unigene546716
solea_v4.1_unigene456655
solea_v4.1_unigene225371
solea_v4.1_unigene595128
solea_v4.1_unigene456841
solea_v4.1_unigene14335
solea_v4.1_unigene24433
solea_v4.1_unigene565052
solea_v4.1_unigene41929
solea_v4.1_unigene28045
solea_v4.1_unigene64060
solea_v4.1_unigene324208
solea_v4.1_unigene1444
solea_v4.1_unigene689919
solea_v4.1_unigene528603
solea_v4.1_unigene333784
solea_v4.1_unigene57005
solea_v4.1_unigene94539
solea_v4.1_unigene11150_split_2
solea_v4.1_unigene24461
solea_v4.1_unigene55167
solea_v4.1_unigene624055
solea_v4.1_unigene26508
solea_v4.1_unigene21086
solea_v4.1_unigene295182
solea_v4.1_unigene541757
solea_v4.1_unigene225849
solea_v4.1_unigene501361
solea_v4.1_unigene22870
solea_v4.1_unigene288735
solea_v4.1_unigene3863
solea_v4.1_unigene27874
solea_v4.1_unigene305
solea_v4.1_unigene38172
solea_v4.1_unigene228372
solea_v4.1_unigene512418
solea_v4.1_unigene16410_split_1
solea_v4.1_unigene30499
solea_v4.1_unigene282713
solea_v4.1_unigene5769
solea_v4.1_unigene6982
solea_v4.1_unigene3531
solea_v4.1_unigene61703
solea_v4.1_unigene52236
solea_v4.1_unigene31376
solea_v4.1_unigene16879
solea_v4.1_unigene29816
solea_v4.1_unigene22594
solea_v4.1_unigene30940
solea_v4.1_unigene323
solea_v4.1_unigene323880
solea_v4.1_unigene30423
solea_v4.1_unigene23155
solea_v4.1_unigene340467
solea_v4.1_unigene227758
solea_v4.1_unigene3871
solea_v4.1_unigene44156
solea_v4.1_unigene11094
solea_v4.1_unigene96643
solea_v4.1_unigene71607_split_1
solea_v4.1_unigene7968
solea_v4.1_unigene38285
solea_v4.1_unigene534909
solea_v4.1_unigene102771
solea_v4.1_unigene429527
solea_v4.1_unigene508524
solea_v4.1_unigene325474
solea_v4.1_unigene13671
solea_v4.1_unigene564813
solea_v4.1_unigene39596
solea_v4.1_unigene440917
solea_v4.1_unigene23724
solea_v4.1_unigene42063
solea_v4.1_unigene37936
solea_v4.1_unigene185696
solea_v4.1_unigene68886
solea_v4.1_unigene99428
solea_v4.1_unigene224854
solea_v4.1_unigene79259
solea_v4.1_unigene38457
solea_v4.1_unigene196130
solea_v4.1_unigene22428
solea_v4.1_unigene83837
solea_v4.1_unigene27615
solea_v4.1_unigene28154
solea_v4.1_unigene516795
solea_v4.1_unigene331561
solea_v4.1_unigene7030
solea_v4.1_unigene24273
solea_v4.1_unigene76043
solea_v4.1_unigene4272
solea_v4.1_unigene5932
solea_v4.1_unigene4937
solea_v4.1_unigene101903
solea_v4.1_unigene29524
solea_v4.1_unigene535501
solea_v4.1_unigene30418
solea_v4.1_unigene234166
solea_v4.1_unigene22282
solea_v4.1_unigene5350
solea_v4.1_unigene32045
solea_v4.1_unigene14992
solea_v4.1_unigene97543
solea_v4.1_unigene16784
solea_v4.1_unigene282205_split_1
solea_v4.1_unigene39016_split_1
solea_v4.1_unigene56561
solea_v4.1_unigene94796
solea_v4.1_unigene15229
solea_v4.1_unigene458119
solea_v4.1_unigene98228
solea_v4.1_unigene182847
solea_v4.1_unigene42688
solea_v4.1_unigene37179
solea_v4.1_unigene31920
solea_v4.1_unigene326590
solea_v4.1_unigene43602
solea_v4.1_unigene61568
solea_v4.1_unigene6013
solea_v4.1_unigene101211
solea_v4.1_unigene3654
solea_v4.1_unigene38999
solea_v4.1_unigene95251
solea_v4.1_unigene38022
solea_v4.1_unigene324756
solea_v4.1_unigene22036
solea_v4.1_unigene508683
solea_v4.1_unigene11719
solea_v4.1_unigene326750
solea_v4.1_unigene459879
solea_v4.1_unigene28702
solea_v4.1_unigene60290
solea_v4.1_unigene42786
solea_v4.1_unigene37952
solea_v4.1_unigene537534
solea_v4.1_unigene224959
solea_v4.1_unigene30296
solea_v4.1_unigene508489
solea_v4.1_unigene7797
solea_v4.1_unigene184450
solea_v4.1_unigene281473
solea_v4.1_unigene39355_split_2
solea_v4.1_unigene16931
solea_v4.1_unigene442362
solea_v4.1_unigene8021
solea_v4.1_unigene6382
solea_v4.1_unigene30194
solea_v4.1_unigene26042
solea_v4.1_unigene33292
solea_v4.1_unigene429698
solea_v4.1_unigene97815
solea_v4.1_unigene325006
solea_v4.1_unigene12271
solea_v4.1_unigene2405_split_1
solea_v4.1_unigene283737
solea_v4.1_unigene76418
solea_v4.1_unigene54997
solea_v4.1_unigene340485
solea_v4.1_unigene479421
solea_v4.1_unigene143946
solea_v4.1_unigene96794
solea_v4.1_unigene15677
solea_v4.1_unigene573751
solea_v4.1_unigene14728
solea_v4.1_unigene216184
solea_v4.1_unigene25556
solea_v4.1_unigene1201
solea_v4.1_unigene106527
solea_v4.1_unigene188708
solea_v4.1_unigene85056
solea_v4.1_unigene3780
solea_v4.1_unigene2070
solea_v4.1_unigene43035
solea_v4.1_unigene229179
solea_v4.1_unigene4632
solea_v4.1_unigene36257
solea_v4.1_unigene14821
solea_v4.1_unigene97628
solea_v4.1_unigene98523
solea_v4.1_unigene15464
solea_v4.1_unigene43467
solea_v4.1_unigene13509
solea_v4.1_unigene535392
solea_v4.1_unigene14261
solea_v4.1_unigene19948
solea_v4.1_unigene29973
solea_v4.1_unigene184190
solea_v4.1_unigene33819
solea_v4.1_unigene98586
solea_v4.1_unigene24264
solea_v4.1_unigene607879
solea_v4.1_unigene508575
solea_v4.1_unigene1591
solea_v4.1_unigene331886
solea_v4.1_unigene548292
solea_v4.1_unigene196769
solea_v4.1_unigene13338
solea_v4.1_unigene12338
solea_v4.1_unigene625855
solea_v4.1_unigene413471
solea_v4.1_unigene56395
solea_v4.1_unigene227925
solea_v4.1_unigene5314
solea_v4.1_unigene37879
solea_v4.1_unigene31814
solea_v4.1_unigene543835
solea_v4.1_unigene105513
solea_v4.1_unigene17754
solea_v4.1_unigene12814
solea_v4.1_unigene225187
solea_v4.1_unigene596852
solea_v4.1_unigene670932
solea_v4.1_unigene508975
solea_v4.1_unigene224044
solea_v4.1_unigene17181
solea_v4.1_unigene456671
solea_v4.1_unigene186800
solea_v4.1_unigene448693
solea_v4.1_unigene30927
solea_v4.1_unigene22686
solea_v4.1_unigene458493
solea_v4.1_unigene66389
solea_v4.1_unigene154066
solea_v4.1_unigene594950
solea_v4.1_unigene132854
solea_v4.1_unigene416523
solea_v4.1_unigene100256
solea_v4.1_unigene15329
solea_v4.1_unigene53433
solea_v4.1_unigene189286
solea_v4.1_unigene75420
solea_v4.1_unigene30861
solea_v4.1_unigene16993
solea_v4.1_unigene16763
[truncated: 22,352 more rows]

## Sheet: S.solea_transcripts_with_ssr
solea_solea_v1.1_unigene1041
solea_solea_v1.1_unigene52099
solea_solea_v1.1_unigene480542
solea_solea_v1.1_unigene54702
solea_solea_v1.1_unigene26200
solea_solea_v1.1_unigene479053
solea_solea_v1.1_unigene70095
solea_solea_v1.1_unigene28286
solea_solea_v1.1_unigene30438
solea_solea_v1.1_unigene42128
solea_solea_v1.1_unigene58053
solea_solea_v1.1_unigene54697
solea_solea_v1.1_unigene27037
solea_solea_v1.1_unigene43368
solea_solea_v1.1_unigene334818
solea_solea_v1.1_unigene89051
solea_solea_v1.1_unigene83600
solea_solea_v1.1_unigene44885
solea_solea_v1.1_unigene3058
solea_solea_v1.1_unigene2915
solea_solea_v1.1_unigene26580
solea_solea_v1.1_unigene500
solea_solea_v1.1_unigene43701
solea_solea_v1.1_unigene57569
solea_solea_v1.1_unigene2854
solea_solea_v1.1_unigene334469
solea_solea_v1.1_unigene70438
solea_solea_v1.1_unigene14422
solea_solea_v1.1_unigene237299
solea_solea_v1.1_unigene13966
solea_solea_v1.1_unigene343381
solea_solea_v1.1_unigene335014
solea_solea_v1.1_unigene343862
solea_solea_v1.1_unigene31734
solea_solea_v1.1_unigene191206
solea_solea_v1.1_unigene31692
solea_solea_v1.1_unigene23584
solea_solea_v1.1_unigene27697
solea_solea_v1.1_unigene29841
solea_solea_v1.1_unigene13802
solea_solea_v1.1_unigene452682
solea_solea_v1.1_unigene52425
solea_solea_v1.1_unigene52199
solea_solea_v1.1_unigene30838
solea_solea_v1.1_unigene32301
solea_solea_v1.1_unigene55062
solea_solea_v1.1_unigene338716
solea_solea_v1.1_unigene52320
solea_solea_v1.1_unigene196759
solea_solea_v1.1_unigene42881
solea_solea_v1.1_unigene238231
solea_solea_v1.1_unigene479806
solea_solea_v1.1_unigene328116
solea_solea_v1.1_unigene450992
solea_solea_v1.1_unigene43811
solea_solea_v1.1_unigene223677
solea_solea_v1.1_unigene33443
solea_solea_v1.1_unigene192511
solea_solea_v1.1_unigene44451
solea_solea_v1.1_unigene18755
solea_solea_v1.1_unigene28674
solea_solea_v1.1_unigene70586
solea_solea_v1.1_unigene344959
solea_solea_v1.1_unigene88506
solea_solea_v1.1_unigene227746
solea_solea_v1.1_unigene450593
solea_solea_v1.1_unigene17419
solea_solea_v1.1_unigene32083
solea_solea_v1.1_unigene341860
solea_solea_v1.1_unigene13787
solea_solea_v1.1_unigene480188
solea_solea_v1.1_unigene191670
solea_solea_v1.1_unigene5260
solea_solea_v1.1_unigene341641
solea_solea_v1.1_unigene242216
solea_solea_v1.1_unigene70294
solea_solea_v1.1_unigene5386
solea_solea_v1.1_unigene192722
solea_solea_v1.1_unigene58355
solea_solea_v1.1_unigene340016
solea_solea_v1.1_unigene234863
solea_solea_v1.1_unigene331829
solea_solea_v1.1_unigene187792
solea_solea_v1.1_unigene43470
solea_solea_v1.1_unigene191529
solea_solea_v1.1_unigene2187
solea_solea_v1.1_unigene308715
solea_solea_v1.1_unigene338987
solea_solea_v1.1_unigene238796
solea_solea_v1.1_unigene307286
solea_solea_v1.1_unigene24565
solea_solea_v1.1_unigene3845
solea_solea_v1.1_unigene480075
solea_solea_v1.1_unigene463420
solea_solea_v1.1_unigene42547
solea_solea_v1.1_unigene16101
solea_solea_v1.1_unigene337778
solea_solea_v1.1_unigene339277_split_2
solea_solea_v1.1_unigene99454
solea_solea_v1.1_unigene19626
solea_solea_v1.1_unigene397
solea_solea_v1.1_unigene225262
solea_solea_v1.1_unigene337479
solea_solea_v1.1_unigene262080
solea_solea_v1.1_unigene29894
solea_solea_v1.1_unigene228463
solea_solea_v1.1_unigene43575
solea_solea_v1.1_unigene45050
solea_solea_v1.1_unigene29668
solea_solea_v1.1_unigene31825
solea_solea_v1.1_unigene57669
solea_solea_v1.1_unigene43723
solea_solea_v1.1_unigene69866
solea_solea_v1.1_unigene18993
solea_solea_v1.1_unigene2841
solea_solea_v1.1_unigene209757
solea_solea_v1.1_unigene314414
solea_solea_v1.1_unigene216162
solea_solea_v1.1_unigene340106
solea_solea_v1.1_unigene328386
solea_solea_v1.1_unigene226755
solea_solea_v1.1_unigene447736
solea_solea_v1.1_unigene225408
solea_solea_v1.1_unigene29035
solea_solea_v1.1_unigene457374
solea_solea_v1.1_unigene191653
solea_solea_v1.1_unigene53774_split_1
solea_solea_v1.1_unigene338315
solea_solea_v1.1_unigene309456
solea_solea_v1.1_unigene328568
solea_solea_v1.1_unigene27195
solea_solea_v1.1_unigene84397
solea_solea_v1.1_unigene308527
solea_solea_v1.1_unigene240574
solea_solea_v1.1_unigene480810
solea_solea_v1.1_unigene82481
solea_solea_v1.1_unigene86184
solea_solea_v1.1_unigene66545
solea_solea_v1.1_unigene52865
solea_solea_v1.1_unigene226060
solea_solea_v1.1_unigene76971
solea_solea_v1.1_unigene28463
solea_solea_v1.1_unigene28828
solea_solea_v1.1_unigene223576
solea_solea_v1.1_unigene304419
solea_solea_v1.1_unigene29052
solea_solea_v1.1_unigene27556
solea_solea_v1.1_unigene450006
solea_solea_v1.1_unigene57617
solea_solea_v1.1_unigene331329
solea_solea_v1.1_unigene31462
solea_solea_v1.1_unigene59642
solea_solea_v1.1_unigene18251
solea_solea_v1.1_unigene79416
solea_solea_v1.1_unigene86343
solea_solea_v1.1_unigene12988
solea_solea_v1.1_unigene71350
solea_solea_v1.1_unigene15416
solea_solea_v1.1_unigene30292
solea_solea_v1.1_unigene336717
solea_solea_v1.1_unigene80922
solea_solea_v1.1_unigene334624
solea_solea_v1.1_unigene51399
solea_solea_v1.1_unigene44715
solea_solea_v1.1_unigene225100
solea_solea_v1.1_unigene479944
solea_solea_v1.1_unigene56618
solea_solea_v1.1_unigene1780
solea_solea_v1.1_unigene85632
solea_solea_v1.1_unigene480024
solea_solea_v1.1_unigene2838
solea_solea_v1.1_unigene82971
solea_solea_v1.1_unigene26996
solea_solea_v1.1_unigene28168
solea_solea_v1.1_unigene232629
solea_solea_v1.1_unigene343021
solea_solea_v1.1_unigene189017
solea_solea_v1.1_unigene480845
solea_solea_v1.1_unigene339622
solea_solea_v1.1_unigene237263
solea_solea_v1.1_unigene70789
solea_solea_v1.1_unigene344646
solea_solea_v1.1_unigene52774
solea_solea_v1.1_unigene28916
solea_solea_v1.1_unigene329679
solea_solea_v1.1_unigene1980
solea_solea_v1.1_unigene240989
solea_solea_v1.1_unigene304970
solea_solea_v1.1_unigene90504
solea_solea_v1.1_unigene51998_split_1
solea_solea_v1.1_unigene79797
solea_solea_v1.1_unigene80521
solea_solea_v1.1_unigene344574
solea_solea_v1.1_unigene243568
solea_solea_v1.1_unigene454030
solea_solea_v1.1_unigene26945
solea_solea_v1.1_unigene342990
solea_solea_v1.1_unigene333269
solea_solea_v1.1_unigene18106
solea_solea_v1.1_unigene80556
solea_solea_v1.1_unigene13034
solea_solea_v1.1_unigene72699
solea_solea_v1.1_unigene225548
solea_solea_v1.1_unigene450162
solea_solea_v1.1_unigene89161
solea_solea_v1.1_unigene306597
solea_solea_v1.1_unigene227916
solea_solea_v1.1_unigene36537
solea_solea_v1.1_unigene76581
solea_solea_v1.1_unigene327816
solea_solea_v1.1_unigene231435
solea_solea_v1.1_unigene197145
solea_solea_v1.1_unigene341690
solea_solea_v1.1_unigene82396
solea_solea_v1.1_unigene239141
solea_solea_v1.1_unigene331145
solea_solea_v1.1_unigene42478
solea_solea_v1.1_unigene237390
solea_solea_v1.1_unigene52460
solea_solea_v1.1_unigene342246
solea_solea_v1.1_unigene52965
solea_solea_v1.1_unigene85041
solea_solea_v1.1_unigene56803
solea_solea_v1.1_unigene349638
solea_solea_v1.1_unigene519900
solea_solea_v1.1_unigene517897
solea_solea_v1.1_unigene482246
solea_solea_v1.1_unigene24889
solea_solea_v1.1_unigene46151
solea_solea_v1.1_unigene343056
solea_solea_v1.1_unigene58868
solea_solea_v1.1_unigene228984
solea_solea_v1.1_unigene241226
solea_solea_v1.1_unigene223054_split_2
solea_solea_v1.1_unigene80465
solea_solea_v1.1_unigene227516
solea_solea_v1.1_unigene48440
solea_solea_v1.1_unigene193750
solea_solea_v1.1_unigene93468
solea_solea_v1.1_unigene96962
solea_solea_v1.1_unigene308107
solea_solea_v1.1_unigene331319
solea_solea_v1.1_unigene223107
solea_solea_v1.1_unigene188040
solea_solea_v1.1_unigene345568
solea_solea_v1.1_unigene141882
solea_solea_v1.1_unigene57932
solea_solea_v1.1_unigene15027
solea_solea_v1.1_unigene83538
solea_solea_v1.1_unigene42873
solea_solea_v1.1_unigene18694
solea_solea_v1.1_unigene78024
solea_solea_v1.1_unigene451335
solea_solea_v1.1_unigene61180
solea_solea_v1.1_unigene330828
solea_solea_v1.1_unigene341496
solea_solea_v1.1_unigene85261
solea_solea_v1.1_unigene361069
solea_solea_v1.1_unigene5651
solea_solea_v1.1_unigene238840
solea_solea_v1.1_unigene4970
solea_solea_v1.1_unigene25056
solea_solea_v1.1_unigene480625
solea_solea_v1.1_unigene26990_split_0
solea_solea_v1.1_unigene3588_split_0
solea_solea_v1.1_unigene311441
solea_solea_v1.1_unigene336020_split_1
solea_solea_v1.1_unigene24314
solea_solea_v1.1_unigene344203_split_0
solea_solea_v1.1_unigene19207
solea_solea_v1.1_unigene226780_split_1
solea_solea_v1.1_unigene233141
solea_solea_v1.1_unigene51354_split_1
solea_solea_v1.1_unigene24464
solea_solea_v1.1_unigene451445
solea_solea_v1.1_unigene306404_split_1
solea_solea_v1.1_unigene362_split_0
solea_solea_v1.1_unigene339462_split_1
solea_solea_v1.1_unigene85557
solea_solea_v1.1_unigene79398
solea_solea_v1.1_unigene330996
solea_solea_v1.1_unigene235033
solea_solea_v1.1_unigene51578
solea_solea_v1.1_unigene27601
solea_solea_v1.1_unigene13767
solea_solea_v1.1_unigene304924
solea_solea_v1.1_unigene524
solea_solea_v1.1_unigene51526
solea_solea_v1.1_unigene482673
solea_solea_v1.1_unigene334944
solea_solea_v1.1_unigene337923
solea_solea_v1.1_unigene89624
solea_solea_v1.1_unigene27286
solea_solea_v1.1_unigene1188
solea_solea_v1.1_unigene17985
solea_solea_v1.1_unigene330481
solea_solea_v1.1_unigene334134
solea_solea_v1.1_unigene187709
solea_solea_v1.1_unigene28186
solea_solea_v1.1_unigene78304
solea_solea_v1.1_unigene79417
solea_solea_v1.1_unigene190880
solea_solea_v1.1_unigene224167
solea_solea_v1.1_unigene333180
solea_solea_v1.1_unigene45690
solea_solea_v1.1_unigene53563
solea_solea_v1.1_unigene20753
solea_solea_v1.1_unigene89124
solea_solea_v1.1_unigene307716
solea_solea_v1.1_unigene20941
solea_solea_v1.1_unigene5498
solea_solea_v1.1_unigene242030
solea_solea_v1.1_unigene3613
solea_solea_v1.1_unigene479557
solea_solea_v1.1_unigene9315
solea_solea_v1.1_unigene70541
solea_solea_v1.1_unigene26250
solea_solea_v1.1_unigene236202
solea_solea_v1.1_unigene51200
solea_solea_v1.1_unigene81043
solea_solea_v1.1_unigene52767
solea_solea_v1.1_unigene240350
solea_solea_v1.1_unigene345849
solea_solea_v1.1_unigene341919
solea_solea_v1.1_unigene22320
solea_solea_v1.1_unigene70880
solea_solea_v1.1_unigene306436
solea_solea_v1.1_unigene82328
solea_solea_v1.1_unigene53829
solea_solea_v1.1_unigene452537
solea_solea_v1.1_unigene19298
solea_solea_v1.1_unigene306660
solea_solea_v1.1_unigene1175
solea_solea_v1.1_unigene343994
solea_solea_v1.1_unigene23207
solea_solea_v1.1_unigene187699
solea_solea_v1.1_unigene45349
solea_solea_v1.1_unigene21091
solea_solea_v1.1_unigene42757
solea_solea_v1.1_unigene331006
solea_solea_v1.1_unigene347655
solea_solea_v1.1_unigene51027
solea_solea_v1.1_unigene519113
solea_solea_v1.1_unigene225968
solea_solea_v1.1_unigene30653
solea_solea_v1.1_unigene20689
solea_solea_v1.1_unigene306442
solea_solea_v1.1_unigene29893
solea_solea_v1.1_unigene481267
solea_solea_v1.1_unigene78886
solea_solea_v1.1_unigene190959
solea_solea_v1.1_unigene76327
solea_solea_v1.1_unigene450892
solea_solea_v1.1_unigene344668
solea_solea_v1.1_unigene304752
solea_solea_v1.1_unigene52620
solea_solea_v1.1_unigene283
solea_solea_v1.1_unigene53434
solea_solea_v1.1_unigene92845
solea_solea_v1.1_unigene19245
solea_solea_v1.1_unigene5009
solea_solea_v1.1_unigene329620
solea_solea_v1.1_unigene347169
solea_solea_v1.1_unigene339498
solea_solea_v1.1_unigene193943
solea_solea_v1.1_unigene458660
solea_solea_v1.1_unigene237625
solea_solea_v1.1_unigene518872
solea_solea_v1.1_unigene19089
solea_solea_v1.1_unigene19894
solea_solea_v1.1_unigene231170
solea_solea_v1.1_unigene518699
solea_solea_v1.1_unigene42960
solea_solea_v1.1_unigene92882
solea_solea_v1.1_unigene338482
solea_solea_v1.1_unigene341625
solea_solea_v1.1_unigene79178
solea_solea_v1.1_unigene339173
solea_solea_v1.1_unigene228234
solea_solea_v1.1_unigene234806
solea_solea_v1.1_unigene554
solea_solea_v1.1_unigene90474
solea_solea_v1.1_unigene80890
solea_solea_v1.1_unigene228445
solea_solea_v1.1_unigene332745
solea_solea_v1.1_unigene341959
solea_solea_v1.1_unigene54445
solea_solea_v1.1_unigene230757
solea_solea_v1.1_unigene191496
solea_solea_v1.1_unigene305259
solea_solea_v1.1_unigene44999
solea_solea_v1.1_unigene481639
solea_solea_v1.1_unigene200043
solea_solea_v1.1_unigene350516
solea_solea_v1.1_unigene237894
solea_solea_v1.1_unigene188942
solea_solea_v1.1_unigene91852
solea_solea_v1.1_unigene229102
solea_solea_v1.1_unigene30380
solea_solea_v1.1_unigene54243_split_0
solea_solea_v1.1_unigene238610
solea_solea_v1.1_unigene95510
solea_solea_v1.1_unigene190821
solea_solea_v1.1_unigene103003
solea_solea_v1.1_unigene51052
solea_solea_v1.1_unigene251142
solea_solea_v1.1_unigene449081
solea_solea_v1.1_unigene308781
solea_solea_v1.1_unigene84655_split_0
solea_solea_v1.1_unigene335048
solea_solea_v1.1_unigene47280
solea_solea_v1.1_unigene29775
solea_solea_v1.1_unigene309233
solea_solea_v1.1_unigene83533
solea_solea_v1.1_unigene333516
solea_solea_v1.1_unigene50061_split_1
solea_solea_v1.1_unigene87751_split_1
solea_solea_v1.1_unigene188797
solea_solea_v1.1_unigene77702
solea_solea_v1.1_unigene65147
solea_solea_v1.1_unigene344576_split_0
solea_solea_v1.1_unigene1423
solea_solea_v1.1_unigene21737
solea_solea_v1.1_unigene237550
solea_solea_v1.1_unigene310122
solea_solea_v1.1_unigene478253
solea_solea_v1.1_unigene73356
solea_solea_v1.1_unigene233949
solea_solea_v1.1_unigene46944
solea_solea_v1.1_unigene81437
solea_solea_v1.1_unigene5698
solea_solea_v1.1_unigene228090
solea_solea_v1.1_unigene329645
solea_solea_v1.1_unigene517827
solea_solea_v1.1_unigene27897
solea_solea_v1.1_unigene84382
solea_solea_v1.1_unigene34841
solea_solea_v1.1_unigene447500
solea_solea_v1.1_unigene26525
solea_solea_v1.1_unigene43924
solea_solea_v1.1_unigene59581
solea_solea_v1.1_unigene238754
solea_solea_v1.1_unigene76571
solea_solea_v1.1_unigene456527
solea_solea_v1.1_unigene481426
solea_solea_v1.1_unigene335891
solea_solea_v1.1_unigene53657
solea_solea_v1.1_unigene8731
solea_solea_v1.1_unigene92311
solea_solea_v1.1_unigene53417
solea_solea_v1.1_unigene53248
solea_solea_v1.1_unigene453152
solea_solea_v1.1_unigene46118
solea_solea_v1.1_unigene331089
solea_solea_v1.1_unigene235861
solea_solea_v1.1_unigene19456
solea_solea_v1.1_unigene26305
solea_solea_v1.1_unigene85622
solea_solea_v1.1_unigene2058
solea_solea_v1.1_unigene31936
solea_solea_v1.1_unigene190863
solea_solea_v1.1_unigene344045
solea_solea_v1.1_unigene79029
solea_solea_v1.1_unigene232097
solea_solea_v1.1_unigene25565
solea_solea_v1.1_unigene238072
solea_solea_v1.1_unigene306270
solea_solea_v1.1_unigene58358
solea_solea_v1.1_unigene306713
solea_solea_v1.1_unigene478880
solea_solea_v1.1_unigene346604
solea_solea_v1.1_unigene223144
solea_solea_v1.1_unigene86703
solea_solea_v1.1_unigene24781
solea_solea_v1.1_unigene4134
solea_solea_v1.1_unigene69888
solea_solea_v1.1_unigene42602
solea_solea_v1.1_unigene91728
solea_solea_v1.1_unigene330690
solea_solea_v1.1_unigene330018_split_1
solea_solea_v1.1_unigene52581
solea_solea_v1.1_unigene55300
solea_solea_v1.1_unigene329044
solea_solea_v1.1_unigene224016
solea_solea_v1.1_unigene72910
solea_solea_v1.1_unigene240448
solea_solea_v1.1_unigene31533
solea_solea_v1.1_unigene88130
solea_solea_v1.1_unigene189702
solea_solea_v1.1_unigene234295
solea_solea_v1.1_unigene55224
solea_solea_v1.1_unigene239201
solea_solea_v1.1_unigene189497
solea_solea_v1.1_unigene187740
solea_solea_v1.1_unigene54454
solea_solea_v1.1_unigene56101
solea_solea_v1.1_unigene309048
solea_solea_v1.1_unigene190535
solea_solea_v1.1_unigene481011
solea_solea_v1.1_unigene481370_split_1
solea_solea_v1.1_unigene85200
solea_solea_v1.1_unigene479702
solea_solea_v1.1_unigene237554
solea_solea_v1.1_unigene453492
solea_solea_v1.1_unigene699
solea_solea_v1.1_unigene14804
solea_solea_v1.1_unigene305008
solea_solea_v1.1_unigene58898
solea_solea_v1.1_unigene88749
solea_solea_v1.1_unigene343949
solea_solea_v1.1_unigene330444
solea_solea_v1.1_unigene187886
solea_solea_v1.1_unigene21380
solea_solea_v1.1_unigene43493
solea_solea_v1.1_unigene196321
solea_solea_v1.1_unigene478781
solea_solea_v1.1_unigene42638
solea_solea_v1.1_unigene375265
solea_solea_v1.1_unigene44824
solea_solea_v1.1_unigene353611
solea_solea_v1.1_unigene69688
solea_solea_v1.1_unigene480515
solea_solea_v1.1_unigene329643
solea_solea_v1.1_unigene23133
solea_solea_v1.1_unigene31160
solea_solea_v1.1_unigene100645
solea_solea_v1.1_unigene13793
solea_solea_v1.1_unigene56586
solea_solea_v1.1_unigene348602
solea_solea_v1.1_unigene87196
solea_solea_v1.1_unigene90251
solea_solea_v1.1_unigene200144
solea_solea_v1.1_unigene309244
solea_solea_v1.1_unigene482345
solea_solea_v1.1_unigene30268
solea_solea_v1.1_unigene248167
solea_solea_v1.1_unigene460868
solea_solea_v1.1_unigene216627
solea_solea_v1.1_unigene104764
solea_solea_v1.1_unigene49100
solea_solea_v1.1_unigene392403
solea_solea_v1.1_unigene16756
solea_solea_v1.1_unigene18157
solea_solea_v1.1_unigene334496
solea_solea_v1.1_unigene203711
solea_solea_v1.1_unigene70846
solea_solea_v1.1_unigene307154
solea_solea_v1.1_unigene53181
solea_solea_v1.1_unigene30334
solea_solea_v1.1_unigene327741
solea_solea_v1.1_unigene2552_split_2
solea_solea_v1.1_unigene239327
solea_solea_v1.1_unigene305997_split_1
solea_solea_v1.1_unigene451723
solea_solea_v1.1_unigene607
solea_solea_v1.1_unigene335165
solea_solea_v1.1_unigene51038
solea_solea_v1.1_unigene33252
solea_solea_v1.1_unigene329594
solea_solea_v1.1_unigene188441
solea_solea_v1.1_unigene224083
solea_solea_v1.1_unigene238711
solea_solea_v1.1_unigene42652
solea_solea_v1.1_unigene65635
solea_solea_v1.1_unigene21139
solea_solea_v1.1_unigene77166
solea_solea_v1.1_unigene32040
solea_solea_v1.1_unigene53320
solea_solea_v1.1_unigene26881
solea_solea_v1.1_unigene6523
solea_solea_v1.1_unigene329365
solea_solea_v1.1_unigene90383
solea_solea_v1.1_unigene2910
solea_solea_v1.1_unigene86856
solea_solea_v1.1_unigene345573
solea_solea_v1.1_unigene27289
solea_solea_v1.1_unigene83813
solea_solea_v1.1_unigene331727
solea_solea_v1.1_unigene349549
solea_solea_v1.1_unigene341007
solea_solea_v1.1_unigene54403
solea_solea_v1.1_unigene328083
solea_solea_v1.1_unigene224467
solea_solea_v1.1_unigene87027
solea_solea_v1.1_unigene84219
solea_solea_v1.1_unigene79377
solea_solea_v1.1_unigene50877
solea_solea_v1.1_unigene16296
solea_solea_v1.1_unigene308693
solea_solea_v1.1_unigene194664
solea_solea_v1.1_unigene91608
solea_solea_v1.1_unigene24624
solea_solea_v1.1_unigene91368
solea_solea_v1.1_unigene1072
solea_solea_v1.1_unigene28880
solea_solea_v1.1_unigene345974
solea_solea_v1.1_unigene453520
solea_solea_v1.1_unigene29392
solea_solea_v1.1_unigene89548
solea_solea_v1.1_unigene478766
solea_solea_v1.1_unigene518960
solea_solea_v1.1_unigene517600
solea_solea_v1.1_unigene333791
solea_solea_v1.1_unigene12948
solea_solea_v1.1_unigene335544
solea_solea_v1.1_unigene63176
solea_solea_v1.1_unigene343269
solea_solea_v1.1_unigene13776
solea_solea_v1.1_unigene187830
solea_solea_v1.1_unigene37200
solea_solea_v1.1_unigene87906
solea_solea_v1.1_unigene348217
solea_solea_v1.1_unigene51767
solea_solea_v1.1_unigene2067
solea_solea_v1.1_unigene51079
solea_solea_v1.1_unigene78688
solea_solea_v1.1_unigene33124
solea_solea_v1.1_unigene2087
solea_solea_v1.1_unigene28971
solea_solea_v1.1_unigene478285
solea_solea_v1.1_unigene336037
solea_solea_v1.1_unigene341858
solea_solea_v1.1_unigene80555
solea_solea_v1.1_unigene2607
solea_solea_v1.1_unigene3162
solea_solea_v1.1_unigene4684
solea_solea_v1.1_unigene343479
solea_solea_v1.1_unigene332002
solea_solea_v1.1_unigene348478
solea_solea_v1.1_unigene234560
solea_solea_v1.1_unigene342034
solea_solea_v1.1_unigene88733
solea_solea_v1.1_unigene242562
solea_solea_v1.1_unigene46253
solea_solea_v1.1_unigene52325
solea_solea_v1.1_unigene350281
solea_solea_v1.1_unigene27502
solea_solea_v1.1_unigene29615
solea_solea_v1.1_unigene31445
solea_solea_v1.1_unigene483517
solea_solea_v1.1_unigene85973
solea_solea_v1.1_unigene29243
solea_solea_v1.1_unigene141376
solea_solea_v1.1_unigene333853
solea_solea_v1.1_unigene230188
solea_solea_v1.1_unigene333766
solea_solea_v1.1_unigene26255
solea_solea_v1.1_unigene223902
solea_solea_v1.1_unigene242938
solea_solea_v1.1_unigene448851
solea_solea_v1.1_unigene83266
solea_solea_v1.1_unigene28054
solea_solea_v1.1_unigene45654
solea_solea_v1.1_unigene48742
solea_solea_v1.1_unigene340011
solea_solea_v1.1_unigene336634
solea_solea_v1.1_unigene223114
solea_solea_v1.1_unigene88639
solea_solea_v1.1_unigene235235
solea_solea_v1.1_unigene61088
solea_solea_v1.1_unigene35589
solea_solea_v1.1_unigene481860
solea_solea_v1.1_unigene46134
solea_solea_v1.1_unigene520363
solea_solea_v1.1_unigene470153
solea_solea_v1.1_unigene5395
solea_solea_v1.1_unigene30475
solea_solea_v1.1_unigene66896
solea_solea_v1.1_unigene43537
solea_solea_v1.1_unigene101685
solea_solea_v1.1_unigene480744
solea_solea_v1.1_unigene308521
solea_solea_v1.1_unigene220973
solea_solea_v1.1_unigene1291
solea_solea_v1.1_unigene206281
solea_solea_v1.1_unigene55166
solea_solea_v1.1_unigene225527
solea_solea_v1.1_unigene304813
solea_solea_v1.1_unigene448757
solea_solea_v1.1_unigene55197
solea_solea_v1.1_unigene85424
solea_solea_v1.1_unigene30014_split_0
solea_solea_v1.1_unigene25686_split_0
solea_solea_v1.1_unigene81810_split_0
solea_solea_v1.1_unigene351779
solea_solea_v1.1_unigene30942
solea_solea_v1.1_unigene13956
solea_solea_v1.1_unigene20446
solea_solea_v1.1_unigene52755
solea_solea_v1.1_unigene187852
solea_solea_v1.1_unigene79586
solea_solea_v1.1_unigene42228
solea_solea_v1.1_unigene343802
solea_solea_v1.1_unigene80352
solea_solea_v1.1_unigene479312
solea_solea_v1.1_unigene30243
solea_solea_v1.1_unigene53253
solea_solea_v1.1_unigene42423
solea_solea_v1.1_unigene3236
solea_solea_v1.1_unigene231068
solea_solea_v1.1_unigene19638
solea_solea_v1.1_unigene447950
solea_solea_v1.1_unigene227030
solea_solea_v1.1_unigene27557
solea_solea_v1.1_unigene59462
solea_solea_v1.1_unigene1634
solea_solea_v1.1_unigene481725
solea_solea_v1.1_unigene35755
solea_solea_v1.1_unigene430
solea_solea_v1.1_unigene339830
solea_solea_v1.1_unigene331358
solea_solea_v1.1_unigene334135
solea_solea_v1.1_unigene479826
solea_solea_v1.1_unigene55667
solea_solea_v1.1_unigene229253
solea_solea_v1.1_unigene228521
solea_solea_v1.1_unigene225258
solea_solea_v1.1_unigene336401
solea_solea_v1.1_unigene52860
solea_solea_v1.1_unigene32192
solea_solea_v1.1_unigene232459
solea_solea_v1.1_unigene61510
solea_solea_v1.1_unigene72296
solea_solea_v1.1_unigene32130
solea_solea_v1.1_unigene45224
solea_solea_v1.1_unigene31646
solea_solea_v1.1_unigene225660
solea_solea_v1.1_unigene18549
solea_solea_v1.1_unigene87470
solea_solea_v1.1_unigene85578
solea_solea_v1.1_unigene29737
solea_solea_v1.1_unigene339361
solea_solea_v1.1_unigene13945
solea_solea_v1.1_unigene54002
solea_solea_v1.1_unigene42204
solea_solea_v1.1_unigene44630
solea_solea_v1.1_unigene28540
solea_solea_v1.1_unigene4650
solea_solea_v1.1_unigene86412
solea_solea_v1.1_unigene872
solea_solea_v1.1_unigene31290
solea_solea_v1.1_unigene450260
solea_solea_v1.1_unigene55228
solea_solea_v1.1_unigene193905
solea_solea_v1.1_unigene342779
solea_solea_v1.1_unigene15250
solea_solea_v1.1_unigene78234
solea_solea_v1.1_unigene21500
solea_solea_v1.1_unigene334756
solea_solea_v1.1_unigene93692
solea_solea_v1.1_unigene49869
solea_solea_v1.1_unigene19595
solea_solea_v1.1_unigene19611
solea_solea_v1.1_unigene332031
solea_solea_v1.1_unigene453480
solea_solea_v1.1_unigene88886
solea_solea_v1.1_unigene83872
solea_solea_v1.1_unigene240750
solea_solea_v1.1_unigene53249
solea_solea_v1.1_unigene377484
solea_solea_v1.1_unigene1775
solea_solea_v1.1_unigene28977
solea_solea_v1.1_unigene189449
solea_solea_v1.1_unigene343209
solea_solea_v1.1_unigene13514
solea_solea_v1.1_unigene78831
solea_solea_v1.1_unigene189178
solea_solea_v1.1_unigene89904
solea_solea_v1.1_unigene196702
solea_solea_v1.1_unigene25014
solea_solea_v1.1_unigene105977
solea_solea_v1.1_unigene19335
solea_solea_v1.1_unigene5302
solea_solea_v1.1_unigene230340
solea_solea_v1.1_unigene77024
solea_solea_v1.1_unigene101891
solea_solea_v1.1_unigene337059
solea_solea_v1.1_unigene330175
solea_solea_v1.1_unigene42818
solea_solea_v1.1_unigene232552
solea_solea_v1.1_unigene1178
solea_solea_v1.1_unigene305067
solea_solea_v1.1_unigene228998
solea_solea_v1.1_unigene1950
solea_solea_v1.1_unigene72985_split_0
solea_solea_v1.1_unigene88619
solea_solea_v1.1_unigene309730
solea_solea_v1.1_unigene362004
solea_solea_v1.1_unigene331707
solea_solea_v1.1_unigene60851
solea_solea_v1.1_unigene460523
solea_solea_v1.1_unigene32492
solea_solea_v1.1_unigene134494
solea_solea_v1.1_unigene339969
solea_solea_v1.1_unigene26644
solea_solea_v1.1_unigene226702
solea_solea_v1.1_unigene15228
solea_solea_v1.1_unigene187058
solea_solea_v1.1_unigene517581
solea_solea_v1.1_unigene28549
solea_solea_v1.1_unigene335220
solea_solea_v1.1_unigene344235
solea_solea_v1.1_unigene188468
solea_solea_v1.1_unigene346010_split_0
solea_solea_v1.1_unigene1620
solea_solea_v1.1_unigene82295
solea_solea_v1.1_unigene5748_split_1
solea_solea_v1.1_unigene70988_split_1
solea_solea_v1.1_unigene80620
solea_solea_v1.1_unigene77060
solea_solea_v1.1_unigene479237
solea_solea_v1.1_unigene340996
solea_solea_v1.1_unigene13300
solea_solea_v1.1_unigene23294
solea_solea_v1.1_unigene28609
solea_solea_v1.1_unigene80042
solea_solea_v1.1_unigene53970
solea_solea_v1.1_unigene54937
solea_solea_v1.1_unigene190723
solea_solea_v1.1_unigene14115
solea_solea_v1.1_unigene333697
solea_solea_v1.1_unigene47409
solea_solea_v1.1_unigene26497
solea_solea_v1.1_unigene341400
solea_solea_v1.1_unigene334366
solea_solea_v1.1_unigene452659
solea_solea_v1.1_unigene73651
solea_solea_v1.1_unigene29135
solea_solea_v1.1_unigene187345
solea_solea_v1.1_unigene339788
solea_solea_v1.1_unigene73882
solea_solea_v1.1_unigene232793
solea_solea_v1.1_unigene2102
solea_solea_v1.1_unigene225395
solea_solea_v1.1_unigene14964
solea_solea_v1.1_unigene84777
solea_solea_v1.1_unigene336404
solea_solea_v1.1_unigene70358
solea_solea_v1.1_unigene188764
solea_solea_v1.1_unigene233190
solea_solea_v1.1_unigene13371
solea_solea_v1.1_unigene591
solea_solea_v1.1_unigene56227
solea_solea_v1.1_unigene333374
solea_solea_v1.1_unigene339909
solea_solea_v1.1_unigene18281
solea_solea_v1.1_unigene84830
solea_solea_v1.1_unigene52618
solea_solea_v1.1_unigene346464
solea_solea_v1.1_unigene3547
solea_solea_v1.1_unigene481647
solea_solea_v1.1_unigene229929
solea_solea_v1.1_unigene18922
solea_solea_v1.1_unigene85605
solea_solea_v1.1_unigene85411
solea_solea_v1.1_unigene3941
solea_solea_v1.1_unigene236258
solea_solea_v1.1_unigene341238
solea_solea_v1.1_unigene86575
solea_solea_v1.1_unigene91731
solea_solea_v1.1_unigene18336
solea_solea_v1.1_unigene69376
solea_solea_v1.1_unigene338029
solea_solea_v1.1_unigene331379
solea_solea_v1.1_unigene229644
solea_solea_v1.1_unigene223794
solea_solea_v1.1_unigene87719
solea_solea_v1.1_unigene30635
solea_solea_v1.1_unigene26708
solea_solea_v1.1_unigene71184
solea_solea_v1.1_unigene80454
solea_solea_v1.1_unigene227309
solea_solea_v1.1_unigene71072
solea_solea_v1.1_unigene17417
solea_solea_v1.1_unigene80346
solea_solea_v1.1_unigene79309
solea_solea_v1.1_unigene193450
solea_solea_v1.1_unigene71093
solea_solea_v1.1_unigene336073
solea_solea_v1.1_unigene365486
solea_solea_v1.1_unigene230220
solea_solea_v1.1_unigene86511
solea_solea_v1.1_unigene58781
solea_solea_v1.1_unigene87528
solea_solea_v1.1_unigene31580
solea_solea_v1.1_unigene236642
solea_solea_v1.1_unigene92732
solea_solea_v1.1_unigene16018
solea_solea_v1.1_unigene31675
solea_solea_v1.1_unigene307535
solea_solea_v1.1_unigene197359
solea_solea_v1.1_unigene390
solea_solea_v1.1_unigene202274
solea_solea_v1.1_unigene404496
solea_solea_v1.1_unigene42742
solea_solea_v1.1_unigene3945
solea_solea_v1.1_unigene26811
solea_solea_v1.1_unigene478718
solea_solea_v1.1_unigene85710
solea_solea_v1.1_unigene48113
solea_solea_v1.1_unigene322124
solea_solea_v1.1_unigene3296
solea_solea_v1.1_unigene87947
solea_solea_v1.1_unigene135027
solea_solea_v1.1_unigene21192
solea_solea_v1.1_unigene317953
solea_solea_v1.1_unigene13060
solea_solea_v1.1_unigene348164
solea_solea_v1.1_unigene329444
solea_solea_v1.1_unigene238016
solea_solea_v1.1_unigene31152
solea_solea_v1.1_unigene2068
solea_solea_v1.1_unigene29596
solea_solea_v1.1_unigene337589
solea_solea_v1.1_unigene245487
solea_solea_v1.1_unigene46524
solea_solea_v1.1_unigene39325
solea_solea_v1.1_unigene54637
solea_solea_v1.1_unigene207289
solea_solea_v1.1_unigene32422
solea_solea_v1.1_unigene257350
solea_solea_v1.1_unigene233914
solea_solea_v1.1_unigene449354
solea_solea_v1.1_unigene327822
solea_solea_v1.1_unigene51207_split_0
solea_solea_v1.1_unigene452202_split_0
solea_solea_v1.1_unigene28907
solea_solea_v1.1_unigene343329_split_0
solea_solea_v1.1_unigene329240_split_1
solea_solea_v1.1_unigene84629
solea_solea_v1.1_unigene30511_split_1
solea_solea_v1.1_unigene337679
solea_solea_v1.1_unigene19458_split_0
solea_solea_v1.1_unigene232952
solea_solea_v1.1_unigene948
solea_solea_v1.1_unigene203
solea_solea_v1.1_unigene18029
solea_solea_v1.1_unigene18279
solea_solea_v1.1_unigene340126
solea_solea_v1.1_unigene233675
solea_solea_v1.1_unigene481311
solea_solea_v1.1_unigene239898
solea_solea_v1.1_unigene51265
solea_solea_v1.1_unigene54606
solea_solea_v1.1_unigene89056
solea_solea_v1.1_unigene228012
solea_solea_v1.1_unigene55177
solea_solea_v1.1_unigene334729
solea_solea_v1.1_unigene336936
solea_solea_v1.1_unigene54926
solea_solea_v1.1_unigene335666
solea_solea_v1.1_unigene85881
solea_solea_v1.1_unigene238070
solea_solea_v1.1_unigene83269
solea_solea_v1.1_unigene1799
solea_solea_v1.1_unigene191495
solea_solea_v1.1_unigene226521
solea_solea_v1.1_unigene451224
solea_solea_v1.1_unigene44448
solea_solea_v1.1_unigene340280
solea_solea_v1.1_unigene91770
solea_solea_v1.1_unigene28825
solea_solea_v1.1_unigene51489
solea_solea_v1.1_unigene77624
solea_solea_v1.1_unigene84452
solea_solea_v1.1_unigene3360
solea_solea_v1.1_unigene24695
solea_solea_v1.1_unigene2707
solea_solea_v1.1_unigene3765
solea_solea_v1.1_unigene83598
solea_solea_v1.1_unigene26495
solea_solea_v1.1_unigene28615
solea_solea_v1.1_unigene348870
solea_solea_v1.1_unigene194660
solea_solea_v1.1_unigene30188
solea_solea_v1.1_unigene17067
solea_solea_v1.1_unigene31586
solea_solea_v1.1_unigene31884
solea_solea_v1.1_unigene5189
solea_solea_v1.1_unigene28011
solea_solea_v1.1_unigene24799
solea_solea_v1.1_unigene304940
solea_solea_v1.1_unigene20010
solea_solea_v1.1_unigene233258
solea_solea_v1.1_unigene21294
solea_solea_v1.1_unigene56211
solea_solea_v1.1_unigene77476
solea_solea_v1.1_unigene330554
solea_solea_v1.1_unigene42284
solea_solea_v1.1_unigene28502
solea_solea_v1.1_unigene44794
solea_solea_v1.1_unigene38158
solea_solea_v1.1_unigene28465
solea_solea_v1.1_unigene305909
solea_solea_v1.1_unigene28278
solea_solea_v1.1_unigene231415
solea_solea_v1.1_unigene42428
solea_solea_v1.1_unigene337626
solea_solea_v1.1_unigene678
solea_solea_v1.1_unigene85196
solea_solea_v1.1_unigene338645
solea_solea_v1.1_unigene304829
solea_solea_v1.1_unigene353922
solea_solea_v1.1_unigene350413
solea_solea_v1.1_unigene49813
solea_solea_v1.1_unigene20766
solea_solea_v1.1_unigene3723
solea_solea_v1.1_unigene348399
solea_solea_v1.1_unigene70918
solea_solea_v1.1_unigene30383
solea_solea_v1.1_unigene29906
solea_solea_v1.1_unigene9239
solea_solea_v1.1_unigene449372
solea_solea_v1.1_unigene345265
solea_solea_v1.1_unigene28912
solea_solea_v1.1_unigene89044
solea_solea_v1.1_unigene299
solea_solea_v1.1_unigene238975
solea_solea_v1.1_unigene308929
solea_solea_v1.1_unigene27095
solea_solea_v1.1_unigene345399
solea_solea_v1.1_unigene53009
solea_solea_v1.1_unigene334884
solea_solea_v1.1_unigene304552
solea_solea_v1.1_unigene453705
solea_solea_v1.1_unigene194897
solea_solea_v1.1_unigene77375
solea_solea_v1.1_unigene17857
solea_solea_v1.1_unigene309519_split_1
solea_solea_v1.1_unigene79290
solea_solea_v1.1_unigene230016
solea_solea_v1.1_unigene20476
solea_solea_v1.1_unigene31037
solea_solea_v1.1_unigene187109
solea_solea_v1.1_unigene341674
solea_solea_v1.1_unigene8425
solea_solea_v1.1_unigene351218
solea_solea_v1.1_unigene43937
solea_solea_v1.1_unigene88645
solea_solea_v1.1_unigene3887
solea_solea_v1.1_unigene307302
solea_solea_v1.1_unigene64528
solea_solea_v1.1_unigene15849
solea_solea_v1.1_unigene44076
solea_solea_v1.1_unigene70810
solea_solea_v1.1_unigene91265
solea_solea_v1.1_unigene5738
solea_solea_v1.1_unigene30576
solea_solea_v1.1_unigene231215
solea_solea_v1.1_unigene453318
solea_solea_v1.1_unigene247876
solea_solea_v1.1_unigene449516
solea_solea_v1.1_unigene224816
solea_solea_v1.1_unigene519580
solea_solea_v1.1_unigene248847
solea_solea_v1.1_unigene45550
solea_solea_v1.1_unigene95596
solea_solea_v1.1_unigene346299
solea_solea_v1.1_unigene4855
solea_solea_v1.1_unigene17736
solea_solea_v1.1_unigene43217_split_0
solea_solea_v1.1_unigene233622
solea_solea_v1.1_unigene45151
solea_solea_v1.1_unigene94729
solea_solea_v1.1_unigene28022
solea_solea_v1.1_unigene226582_split_1
solea_solea_v1.1_unigene21201_split_1
solea_solea_v1.1_unigene268
solea_solea_v1.1_unigene27031
solea_solea_v1.1_unigene26683
solea_solea_v1.1_unigene332371
solea_solea_v1.1_unigene27922
solea_solea_v1.1_unigene480034
solea_solea_v1.1_unigene27738
solea_solea_v1.1_unigene191286
solea_solea_v1.1_unigene305824
solea_solea_v1.1_unigene229438
solea_solea_v1.1_unigene14723
solea_solea_v1.1_unigene52140
solea_solea_v1.1_unigene26946
solea_solea_v1.1_unigene54210
solea_solea_v1.1_unigene305669
solea_solea_v1.1_unigene51906
solea_solea_v1.1_unigene331320
solea_solea_v1.1_unigene452979
solea_solea_v1.1_unigene43986
solea_solea_v1.1_unigene44065
solea_solea_v1.1_unigene61563
solea_solea_v1.1_unigene28597
solea_solea_v1.1_unigene342463
solea_solea_v1.1_unigene230191
solea_solea_v1.1_unigene518111
solea_solea_v1.1_unigene193980
solea_solea_v1.1_unigene56014
solea_solea_v1.1_unigene231270
solea_solea_v1.1_unigene28083
solea_solea_v1.1_unigene224754
solea_solea_v1.1_unigene85122
solea_solea_v1.1_unigene20312
solea_solea_v1.1_unigene767
solea_solea_v1.1_unigene19934
solea_solea_v1.1_unigene230805
solea_solea_v1.1_unigene19902
solea_solea_v1.1_unigene332462
solea_solea_v1.1_unigene71365
solea_solea_v1.1_unigene85559
solea_solea_v1.1_unigene340272
solea_solea_v1.1_unigene241119
solea_solea_v1.1_unigene20535
solea_solea_v1.1_unigene55629
solea_solea_v1.1_unigene19074
solea_solea_v1.1_unigene26244
solea_solea_v1.1_unigene74462
solea_solea_v1.1_unigene341757
solea_solea_v1.1_unigene23297
solea_solea_v1.1_unigene480247
solea_solea_v1.1_unigene337298
solea_solea_v1.1_unigene450873
solea_solea_v1.1_unigene481205
solea_solea_v1.1_unigene351137
solea_solea_v1.1_unigene60139
solea_solea_v1.1_unigene305992
solea_solea_v1.1_unigene25800
solea_solea_v1.1_unigene45084
solea_solea_v1.1_unigene194562
solea_solea_v1.1_unigene308090
solea_solea_v1.1_unigene338492
solea_solea_v1.1_unigene308203
solea_solea_v1.1_unigene306538
solea_solea_v1.1_unigene222702
solea_solea_v1.1_unigene73636
solea_solea_v1.1_unigene231321
solea_solea_v1.1_unigene30492
solea_solea_v1.1_unigene16487
solea_solea_v1.1_unigene31880
solea_solea_v1.1_unigene231629
solea_solea_v1.1_unigene24486
solea_solea_v1.1_unigene257099
solea_solea_v1.1_unigene338042
solea_solea_v1.1_unigene52271
solea_solea_v1.1_unigene33021
solea_solea_v1.1_unigene71098
solea_solea_v1.1_unigene26264_split_1
solea_solea_v1.1_unigene334300
solea_solea_v1.1_unigene19689
solea_solea_v1.1_unigene29320
solea_solea_v1.1_unigene88011
solea_solea_v1.1_unigene3118
solea_solea_v1.1_unigene87615
solea_solea_v1.1_unigene42159
solea_solea_v1.1_unigene344141
solea_solea_v1.1_unigene78398
solea_solea_v1.1_unigene13984
solea_solea_v1.1_unigene448744
solea_solea_v1.1_unigene453660
solea_solea_v1.1_unigene14593
solea_solea_v1.1_unigene55293
solea_solea_v1.1_unigene24159
solea_solea_v1.1_unigene15253
solea_solea_v1.1_unigene449868
solea_solea_v1.1_unigene334363
solea_solea_v1.1_unigene51150
solea_solea_v1.1_unigene67114
solea_solea_v1.1_unigene307402
solea_solea_v1.1_unigene343964
solea_solea_v1.1_unigene111568
solea_solea_v1.1_unigene28799
solea_solea_v1.1_unigene4119
solea_solea_v1.1_unigene59044
solea_solea_v1.1_unigene474952
solea_solea_v1.1_unigene53858
solea_solea_v1.1_unigene583
solea_solea_v1.1_unigene5490
solea_solea_v1.1_unigene358299
solea_solea_v1.1_unigene26775
solea_solea_v1.1_unigene188129
solea_solea_v1.1_unigene343611_split_1
solea_solea_v1.1_unigene452795
solea_solea_v1.1_unigene208459
solea_solea_v1.1_unigene65576
solea_solea_v1.1_unigene18529
solea_solea_v1.1_unigene53790
solea_solea_v1.1_unigene28928
solea_solea_v1.1_unigene21853
solea_solea_v1.1_unigene478916
solea_solea_v1.1_unigene240893
solea_solea_v1.1_unigene27218
solea_solea_v1.1_unigene27216_split_1
solea_solea_v1.1_unigene245171
solea_solea_v1.1_unigene70876
solea_solea_v1.1_unigene85194
solea_solea_v1.1_unigene24621_split_0
solea_solea_v1.1_unigene333151_split_0
solea_solea_v1.1_unigene340727
solea_solea_v1.1_unigene81148
solea_solea_v1.1_unigene76438
solea_solea_v1.1_unigene330187
solea_solea_v1.1_unigene28934
solea_solea_v1.1_unigene78221
solea_solea_v1.1_unigene82276
solea_solea_v1.1_unigene450290
solea_solea_v1.1_unigene224908
solea_solea_v1.1_unigene81082
solea_solea_v1.1_unigene28293
solea_solea_v1.1_unigene53800
solea_solea_v1.1_unigene22203
solea_solea_v1.1_unigene342672
solea_solea_v1.1_unigene17733
solea_solea_v1.1_unigene19643
solea_solea_v1.1_unigene329093
solea_solea_v1.1_unigene340396
solea_solea_v1.1_unigene4259
solea_solea_v1.1_unigene240571
solea_solea_v1.1_unigene30166
solea_solea_v1.1_unigene89430
solea_solea_v1.1_unigene223863
solea_solea_v1.1_unigene190809
solea_solea_v1.1_unigene330087
solea_solea_v1.1_unigene51931
solea_solea_v1.1_unigene30254
solea_solea_v1.1_unigene333628
solea_solea_v1.1_unigene46221
solea_solea_v1.1_unigene58500
solea_solea_v1.1_unigene20474
solea_solea_v1.1_unigene189858
solea_solea_v1.1_unigene20702
solea_solea_v1.1_unigene336416
solea_solea_v1.1_unigene225913
solea_solea_v1.1_unigene56676
solea_solea_v1.1_unigene342313
solea_solea_v1.1_unigene68101
solea_solea_v1.1_unigene56513
solea_solea_v1.1_unigene39500
solea_solea_v1.1_unigene51294
solea_solea_v1.1_unigene25352
solea_solea_v1.1_unigene479401
solea_solea_v1.1_unigene26917
solea_solea_v1.1_unigene92135
solea_solea_v1.1_unigene233617
solea_solea_v1.1_unigene345510
solea_solea_v1.1_unigene517724_split_0
solea_solea_v1.1_unigene70304
solea_solea_v1.1_unigene331496
solea_solea_v1.1_unigene336674
solea_solea_v1.1_unigene344500
solea_solea_v1.1_unigene79249
solea_solea_v1.1_unigene13362
solea_solea_v1.1_unigene225418
solea_solea_v1.1_unigene337406
solea_solea_v1.1_unigene12990
solea_solea_v1.1_unigene480787
solea_solea_v1.1_unigene30856
solea_solea_v1.1_unigene2124
solea_solea_v1.1_unigene30128
solea_solea_v1.1_unigene237708
solea_solea_v1.1_unigene187573
solea_solea_v1.1_unigene43315
solea_solea_v1.1_unigene224895
solea_solea_v1.1_unigene331994
solea_solea_v1.1_unigene347920
solea_solea_v1.1_unigene44545
solea_solea_v1.1_unigene236464
solea_solea_v1.1_unigene42782
solea_solea_v1.1_unigene227094
solea_solea_v1.1_unigene86923
solea_solea_v1.1_unigene43613
solea_solea_v1.1_unigene336387
solea_solea_v1.1_unigene487916
solea_solea_v1.1_unigene347207
solea_solea_v1.1_unigene189296
solea_solea_v1.1_unigene18695
solea_solea_v1.1_unigene350332
solea_solea_v1.1_unigene76785
solea_solea_v1.1_unigene112
solea_solea_v1.1_unigene359197
solea_solea_v1.1_unigene226372
solea_solea_v1.1_unigene334097
solea_solea_v1.1_unigene109073
solea_solea_v1.1_unigene341104
solea_solea_v1.1_unigene20429
solea_solea_v1.1_unigene231580
solea_solea_v1.1_unigene71150
solea_solea_v1.1_unigene188672
solea_solea_v1.1_unigene44251
solea_solea_v1.1_unigene304838
solea_solea_v1.1_unigene519239
solea_solea_v1.1_unigene18736
solea_solea_v1.1_unigene92268
solea_solea_v1.1_unigene455967
solea_solea_v1.1_unigene52221
solea_solea_v1.1_unigene307478
solea_solea_v1.1_unigene9765
solea_solea_v1.1_unigene19671
solea_solea_v1.1_unigene52691
solea_solea_v1.1_unigene26451
solea_solea_v1.1_unigene341764
solea_solea_v1.1_unigene237028
solea_solea_v1.1_unigene2429
solea_solea_v1.1_unigene80698
solea_solea_v1.1_unigene14532
solea_solea_v1.1_unigene364547
solea_solea_v1.1_unigene187781
solea_solea_v1.1_unigene29357
solea_solea_v1.1_unigene340634
solea_solea_v1.1_unigene481306
solea_solea_v1.1_unigene201799
solea_solea_v1.1_unigene455321
solea_solea_v1.1_unigene52962
solea_solea_v1.1_unigene51108
solea_solea_v1.1_unigene331667
solea_solea_v1.1_unigene21160
solea_solea_v1.1_unigene54499
solea_solea_v1.1_unigene53073
solea_solea_v1.1_unigene228047
solea_solea_v1.1_unigene6010
solea_solea_v1.1_unigene54703_split_0
solea_solea_v1.1_unigene267_split_2
solea_solea_v1.1_unigene76812
solea_solea_v1.1_unigene451453
solea_solea_v1.1_unigene27048_split_0
solea_solea_v1.1_unigene230999
solea_solea_v1.1_unigene54374_split_1
solea_solea_v1.1_unigene19132_split_0
solea_solea_v1.1_unigene340708
solea_solea_v1.1_unigene58601_split_1
solea_solea_v1.1_unigene86709
solea_solea_v1.1_unigene358049
solea_solea_v1.1_unigene328325
solea_solea_v1.1_unigene2043
solea_solea_v1.1_unigene4399
solea_solea_v1.1_unigene81488
solea_solea_v1.1_unigene343846
solea_solea_v1.1_unigene28137
solea_solea_v1.1_unigene343675
solea_solea_v1.1_unigene88393
solea_solea_v1.1_unigene78443
solea_solea_v1.1_unigene29255
solea_solea_v1.1_unigene332016
solea_solea_v1.1_unigene3348
solea_solea_v1.1_unigene101562
solea_solea_v1.1_unigene336028
solea_solea_v1.1_unigene88966
solea_solea_v1.1_unigene347136
solea_solea_v1.1_unigene457207
solea_solea_v1.1_unigene344849
solea_solea_v1.1_unigene55713
solea_solea_v1.1_unigene41796
solea_solea_v1.1_unigene191871
solea_solea_v1.1_unigene342596
solea_solea_v1.1_unigene332670
solea_solea_v1.1_unigene20827
solea_solea_v1.1_unigene28808
solea_solea_v1.1_unigene45027
solea_solea_v1.1_unigene329475
solea_solea_v1.1_unigene70795
solea_solea_v1.1_unigene188149
solea_solea_v1.1_unigene545
solea_solea_v1.1_unigene2318
solea_solea_v1.1_unigene238516
solea_solea_v1.1_unigene226016
solea_solea_v1.1_unigene28270
solea_solea_v1.1_unigene43253
solea_solea_v1.1_unigene960
solea_solea_v1.1_unigene1993
solea_solea_v1.1_unigene481103
solea_solea_v1.1_unigene449118
solea_solea_v1.1_unigene4460
solea_solea_v1.1_unigene311216
solea_solea_v1.1_unigene347117
solea_solea_v1.1_unigene6703
solea_solea_v1.1_unigene344147
solea_solea_v1.1_unigene81394
solea_solea_v1.1_unigene341369
solea_solea_v1.1_unigene73844
solea_solea_v1.1_unigene41856
solea_solea_v1.1_unigene451324
solea_solea_v1.1_unigene18909
solea_solea_v1.1_unigene19415
solea_solea_v1.1_unigene20662
solea_solea_v1.1_unigene191828
solea_solea_v1.1_unigene34074
solea_solea_v1.1_unigene93567
solea_solea_v1.1_unigene45834
solea_solea_v1.1_unigene52380
solea_solea_v1.1_unigene235738
solea_solea_v1.1_unigene189906
solea_solea_v1.1_unigene48374
solea_solea_v1.1_unigene226517
solea_solea_v1.1_unigene79381
solea_solea_v1.1_unigene52598
solea_solea_v1.1_unigene237285
solea_solea_v1.1_unigene232635
solea_solea_v1.1_unigene189172
solea_solea_v1.1_unigene349184
solea_solea_v1.1_unigene61308
solea_solea_v1.1_unigene305812
solea_solea_v1.1_unigene4317
solea_solea_v1.1_unigene43511
solea_solea_v1.1_unigene108050
solea_solea_v1.1_unigene13652
solea_solea_v1.1_unigene70556
solea_solea_v1.1_unigene71112
solea_solea_v1.1_unigene187415
solea_solea_v1.1_unigene337617
solea_solea_v1.1_unigene343364
solea_solea_v1.1_unigene55451
solea_solea_v1.1_unigene55066
solea_solea_v1.1_unigene349824
solea_solea_v1.1_unigene78646
solea_solea_v1.1_unigene57139
solea_solea_v1.1_unigene28933
solea_solea_v1.1_unigene772
solea_solea_v1.1_unigene80915
solea_solea_v1.1_unigene338900
solea_solea_v1.1_unigene28403
solea_solea_v1.1_unigene14279
solea_solea_v1.1_unigene81242
solea_solea_v1.1_unigene19830
solea_solea_v1.1_unigene309776
solea_solea_v1.1_unigene56960
solea_solea_v1.1_unigene55478
solea_solea_v1.1_unigene53199
solea_solea_v1.1_unigene308409
solea_solea_v1.1_unigene110579
solea_solea_v1.1_unigene32091
solea_solea_v1.1_unigene31452
solea_solea_v1.1_unigene2733
solea_solea_v1.1_unigene190025
solea_solea_v1.1_unigene53975
solea_solea_v1.1_unigene239710
solea_solea_v1.1_unigene189087
solea_solea_v1.1_unigene229751
solea_solea_v1.1_unigene72686
solea_solea_v1.1_unigene225595
solea_solea_v1.1_unigene328767
solea_solea_v1.1_unigene1031
solea_solea_v1.1_unigene85851
solea_solea_v1.1_unigene236058
solea_solea_v1.1_unigene51408
solea_solea_v1.1_unigene374303
solea_solea_v1.1_unigene77317
solea_solea_v1.1_unigene504043
solea_solea_v1.1_unigene189701
solea_solea_v1.1_unigene314838
solea_solea_v1.1_unigene346912
solea_solea_v1.1_unigene125723
solea_solea_v1.1_unigene344441
solea_solea_v1.1_unigene54793
solea_solea_v1.1_unigene70048
solea_solea_v1.1_unigene19557
solea_solea_v1.1_unigene331503
solea_solea_v1.1_unigene453554
solea_solea_v1.1_unigene343267_split_1
solea_solea_v1.1_unigene189785
solea_solea_v1.1_unigene54089
solea_solea_v1.1_unigene306081
solea_solea_v1.1_unigene327944
solea_solea_v1.1_unigene44028_split_1
solea_solea_v1.1_unigene33008
solea_solea_v1.1_unigene327699
solea_solea_v1.1_unigene330997
solea_solea_v1.1_unigene30325
solea_solea_v1.1_unigene71516
solea_solea_v1.1_unigene3596
solea_solea_v1.1_unigene337588
solea_solea_v1.1_unigene5449
solea_solea_v1.1_unigene331633
solea_solea_v1.1_unigene342543
solea_solea_v1.1_unigene191195
solea_solea_v1.1_unigene42655
solea_solea_v1.1_unigene229598
solea_solea_v1.1_unigene54787
solea_solea_v1.1_unigene341523
solea_solea_v1.1_unigene56471
solea_solea_v1.1_unigene58597
solea_solea_v1.1_unigene14585
solea_solea_v1.1_unigene309322
solea_solea_v1.1_unigene339270
solea_solea_v1.1_unigene235552
solea_solea_v1.1_unigene341813
solea_solea_v1.1_unigene333271
solea_solea_v1.1_unigene53044
solea_solea_v1.1_unigene80325
solea_solea_v1.1_unigene69023
solea_solea_v1.1_unigene14289
solea_solea_v1.1_unigene234882
solea_solea_v1.1_unigene43460
solea_solea_v1.1_unigene3047
solea_solea_v1.1_unigene229552
solea_solea_v1.1_unigene14595
solea_solea_v1.1_unigene234881
solea_solea_v1.1_unigene28637
solea_solea_v1.1_unigene228128
solea_solea_v1.1_unigene56460
solea_solea_v1.1_unigene330085
solea_solea_v1.1_unigene39117
solea_solea_v1.1_unigene336952
solea_solea_v1.1_unigene26552
solea_solea_v1.1_unigene86518
solea_solea_v1.1_unigene81956
solea_solea_v1.1_unigene329168
solea_solea_v1.1_unigene338270
solea_solea_v1.1_unigene5393
solea_solea_v1.1_unigene55230
solea_solea_v1.1_unigene329684
solea_solea_v1.1_unigene55766
solea_solea_v1.1_unigene19186
solea_solea_v1.1_unigene83740
solea_solea_v1.1_unigene478894
solea_solea_v1.1_unigene304920
solea_solea_v1.1_unigene84868
solea_solea_v1.1_unigene55614
solea_solea_v1.1_unigene27061
solea_solea_v1.1_unigene25081
solea_solea_v1.1_unigene46233
solea_solea_v1.1_unigene93910
solea_solea_v1.1_unigene2260
solea_solea_v1.1_unigene482443
solea_solea_v1.1_unigene29933
solea_solea_v1.1_unigene79646
solea_solea_v1.1_unigene308566
solea_solea_v1.1_unigene227788
solea_solea_v1.1_unigene223768
solea_solea_v1.1_unigene334455
solea_solea_v1.1_unigene223756
solea_solea_v1.1_unigene18054
solea_solea_v1.1_unigene68859
solea_solea_v1.1_unigene232904
solea_solea_v1.1_unigene70309
solea_solea_v1.1_unigene70306
solea_solea_v1.1_unigene88767
solea_solea_v1.1_unigene480466
solea_solea_v1.1_unigene329577
solea_solea_v1.1_unigene19644
solea_solea_v1.1_unigene88755
solea_solea_v1.1_unigene191445
solea_solea_v1.1_unigene2484
solea_solea_v1.1_unigene188969
solea_solea_v1.1_unigene89244
solea_solea_v1.1_unigene308783
solea_solea_v1.1_unigene231819
solea_solea_v1.1_unigene343035
solea_solea_v1.1_unigene21581_split_0
solea_solea_v1.1_unigene313539
solea_solea_v1.1_unigene72126
solea_solea_v1.1_unigene85346
solea_solea_v1.1_unigene56669
solea_solea_v1.1_unigene52280
solea_solea_v1.1_unigene31827
solea_solea_v1.1_unigene311929
solea_solea_v1.1_unigene199142
solea_solea_v1.1_unigene78610
solea_solea_v1.1_unigene304302
solea_solea_v1.1_unigene57560
solea_solea_v1.1_unigene234218
solea_solea_v1.1_unigene93536
solea_solea_v1.1_unigene195183
solea_solea_v1.1_unigene30509
solea_solea_v1.1_unigene29406
solea_solea_v1.1_unigene56593
solea_solea_v1.1_unigene349945
solea_solea_v1.1_unigene224455
solea_solea_v1.1_unigene20861
solea_solea_v1.1_unigene29305
solea_solea_v1.1_unigene18304
solea_solea_v1.1_unigene458676
solea_solea_v1.1_unigene347393
solea_solea_v1.1_unigene80866
solea_solea_v1.1_unigene218610
solea_solea_v1.1_unigene352539
solea_solea_v1.1_unigene220740
solea_solea_v1.1_unigene13505
solea_solea_v1.1_unigene33978
solea_solea_v1.1_unigene52187
solea_solea_v1.1_unigene25259
solea_solea_v1.1_unigene44626
solea_solea_v1.1_unigene234933
solea_solea_v1.1_unigene76814_split_0
solea_solea_v1.1_unigene76815_split_1
solea_solea_v1.1_unigene30843_split_0
solea_solea_v1.1_unigene30843_split_2
solea_solea_v1.1_unigene479877
solea_solea_v1.1_unigene48431
solea_solea_v1.1_unigene228101
solea_solea_v1.1_unigene56402
solea_solea_v1.1_unigene342304
solea_solea_v1.1_unigene78129
solea_solea_v1.1_unigene41330
solea_solea_v1.1_unigene232142
solea_solea_v1.1_unigene71292
solea_solea_v1.1_unigene64515_split_1
solea_solea_v1.1_unigene44399
solea_solea_v1.1_unigene19963
solea_solea_v1.1_unigene329311
solea_solea_v1.1_unigene30992
solea_solea_v1.1_unigene54038
solea_solea_v1.1_unigene85352
solea_solea_v1.1_unigene80127
solea_solea_v1.1_unigene13765
solea_solea_v1.1_unigene305294
solea_solea_v1.1_unigene307393
solea_solea_v1.1_unigene48149
solea_solea_v1.1_unigene71121
solea_solea_v1.1_unigene336946
solea_solea_v1.1_unigene480946
solea_solea_v1.1_unigene20447
solea_solea_v1.1_unigene60719
solea_solea_v1.1_unigene230073
solea_solea_v1.1_unigene480788
solea_solea_v1.1_unigene235420
solea_solea_v1.1_unigene43637
solea_solea_v1.1_unigene329122
solea_solea_v1.1_unigene82027
solea_solea_v1.1_unigene25242
solea_solea_v1.1_unigene1671
solea_solea_v1.1_unigene13710
solea_solea_v1.1_unigene92248
solea_solea_v1.1_unigene451736
solea_solea_v1.1_unigene518315
solea_solea_v1.1_unigene29569
solea_solea_v1.1_unigene27358
solea_solea_v1.1_unigene335720
solea_solea_v1.1_unigene306615
solea_solea_v1.1_unigene338684
solea_solea_v1.1_unigene25631
solea_solea_v1.1_unigene234698
solea_solea_v1.1_unigene229872
solea_solea_v1.1_unigene70153
solea_solea_v1.1_unigene59612
solea_solea_v1.1_unigene330553
solea_solea_v1.1_unigene87958
solea_solea_v1.1_unigene92850
solea_solea_v1.1_unigene84273
solea_solea_v1.1_unigene29922
solea_solea_v1.1_unigene228425
solea_solea_v1.1_unigene14743
solea_solea_v1.1_unigene227880
solea_solea_v1.1_unigene480991
solea_solea_v1.1_unigene233730
solea_solea_v1.1_unigene50931
solea_solea_v1.1_unigene93907
solea_solea_v1.1_unigene14754
solea_solea_v1.1_unigene2669
solea_solea_v1.1_unigene27790
solea_solea_v1.1_unigene1472
solea_solea_v1.1_unigene3206
solea_solea_v1.1_unigene449437
solea_solea_v1.1_unigene31375
solea_solea_v1.1_unigene85503
solea_solea_v1.1_unigene230505
solea_solea_v1.1_unigene232041
solea_solea_v1.1_unigene53848
solea_solea_v1.1_unigene309694
solea_solea_v1.1_unigene5272
solea_solea_v1.1_unigene119260
solea_solea_v1.1_unigene339611
solea_solea_v1.1_unigene43064
solea_solea_v1.1_unigene193646
solea_solea_v1.1_unigene91844
solea_solea_v1.1_unigene46424
solea_solea_v1.1_unigene342027
solea_solea_v1.1_unigene21649
solea_solea_v1.1_unigene32217
solea_solea_v1.1_unigene238878
solea_solea_v1.1_unigene2454
solea_solea_v1.1_unigene85034
solea_solea_v1.1_unigene1585
solea_solea_v1.1_unigene25690
solea_solea_v1.1_unigene72734
solea_solea_v1.1_unigene12938
solea_solea_v1.1_unigene235621
solea_solea_v1.1_unigene240912
solea_solea_v1.1_unigene237456
solea_solea_v1.1_unigene235656
solea_solea_v1.1_unigene26820
solea_solea_v1.1_unigene345504
solea_solea_v1.1_unigene18544
solea_solea_v1.1_unigene74226
solea_solea_v1.1_unigene52716_split_1
solea_solea_v1.1_unigene337991
solea_solea_v1.1_unigene61733
solea_solea_v1.1_unigene339831
solea_solea_v1.1_unigene70216
solea_solea_v1.1_unigene26319
solea_solea_v1.1_unigene207
solea_solea_v1.1_unigene31330
solea_solea_v1.1_unigene53508
solea_solea_v1.1_unigene54970
solea_solea_v1.1_unigene26664
solea_solea_v1.1_unigene2667
solea_solea_v1.1_unigene148362
solea_solea_v1.1_unigene73455
solea_solea_v1.1_unigene187757
solea_solea_v1.1_unigene53752
solea_solea_v1.1_unigene481199_split_2
solea_solea_v1.1_unigene28204
solea_solea_v1.1_unigene85492_split_1
solea_solea_v1.1_unigene236714_split_2
solea_solea_v1.1_unigene21095
solea_solea_v1.1_unigene43454
solea_solea_v1.1_unigene54186
solea_solea_v1.1_unigene76258
solea_solea_v1.1_unigene27775
solea_solea_v1.1_unigene225814
solea_solea_v1.1_unigene228097
solea_solea_v1.1_unigene481444
solea_solea_v1.1_unigene480570
solea_solea_v1.1_unigene21841
solea_solea_v1.1_unigene78012
solea_solea_v1.1_unigene28020
solea_solea_v1.1_unigene339712
solea_solea_v1.1_unigene52653
solea_solea_v1.1_unigene15924
solea_solea_v1.1_unigene331504
solea_solea_v1.1_unigene190
solea_solea_v1.1_unigene232057
solea_solea_v1.1_unigene28805
solea_solea_v1.1_unigene88222
solea_solea_v1.1_unigene32407
solea_solea_v1.1_unigene26150
solea_solea_v1.1_unigene84852
solea_solea_v1.1_unigene43327
solea_solea_v1.1_unigene21465
solea_solea_v1.1_unigene51718
solea_solea_v1.1_unigene342293
solea_solea_v1.1_unigene226786
solea_solea_v1.1_unigene191456
solea_solea_v1.1_unigene338265
solea_solea_v1.1_unigene42300
solea_solea_v1.1_unigene13055
solea_solea_v1.1_unigene42023
solea_solea_v1.1_unigene20067
solea_solea_v1.1_unigene518318
solea_solea_v1.1_unigene333925
solea_solea_v1.1_unigene48738
solea_solea_v1.1_unigene187074
solea_solea_v1.1_unigene55034
solea_solea_v1.1_unigene309313
solea_solea_v1.1_unigene24345
solea_solea_v1.1_unigene337029
solea_solea_v1.1_unigene70838
solea_solea_v1.1_unigene28336
solea_solea_v1.1_unigene73352
solea_solea_v1.1_unigene49335
solea_solea_v1.1_unigene233711
solea_solea_v1.1_unigene330797
solea_solea_v1.1_unigene29548
solea_solea_v1.1_unigene80177
solea_solea_v1.1_unigene55075
solea_solea_v1.1_unigene42859
solea_solea_v1.1_unigene13769
solea_solea_v1.1_unigene26997
solea_solea_v1.1_unigene225603
solea_solea_v1.1_unigene42094
solea_solea_v1.1_unigene33987
solea_solea_v1.1_unigene48228
solea_solea_v1.1_unigene336466
solea_solea_v1.1_unigene20497
solea_solea_v1.1_unigene131
solea_solea_v1.1_unigene231779
solea_solea_v1.1_unigene480197
solea_solea_v1.1_unigene16778
solea_solea_v1.1_unigene480695
solea_solea_v1.1_unigene481478
solea_solea_v1.1_unigene193994
solea_solea_v1.1_unigene247186
solea_solea_v1.1_unigene6195
solea_solea_v1.1_unigene47365
solea_solea_v1.1_unigene343463
solea_solea_v1.1_unigene329254
solea_solea_v1.1_unigene87876
solea_solea_v1.1_unigene339396
solea_solea_v1.1_unigene36261
solea_solea_v1.1_unigene236316
solea_solea_v1.1_unigene87874
solea_solea_v1.1_unigene18212
solea_solea_v1.1_unigene88986
solea_solea_v1.1_unigene241018
solea_solea_v1.1_unigene230869
solea_solea_v1.1_unigene450970
solea_solea_v1.1_unigene79970
solea_solea_v1.1_unigene27918
solea_solea_v1.1_unigene307000
solea_solea_v1.1_unigene81621
solea_solea_v1.1_unigene448336
solea_solea_v1.1_unigene71833
solea_solea_v1.1_unigene188154
solea_solea_v1.1_unigene1439
solea_solea_v1.1_unigene19559
solea_solea_v1.1_unigene352671
solea_solea_v1.1_unigene329201
solea_solea_v1.1_unigene190778
solea_solea_v1.1_unigene234565
solea_solea_v1.1_unigene214610
solea_solea_v1.1_unigene13361
solea_solea_v1.1_unigene44388
solea_solea_v1.1_unigene359076
solea_solea_v1.1_unigene239011
solea_solea_v1.1_unigene4179
solea_solea_v1.1_unigene19941
solea_solea_v1.1_unigene223447
solea_solea_v1.1_unigene44974
solea_solea_v1.1_unigene188673
solea_solea_v1.1_unigene75966
solea_solea_v1.1_unigene461806
solea_solea_v1.1_unigene79004
solea_solea_v1.1_unigene195018
solea_solea_v1.1_unigene31368
solea_solea_v1.1_unigene20226
solea_solea_v1.1_unigene26942
solea_solea_v1.1_unigene79720
solea_solea_v1.1_unigene228116
solea_solea_v1.1_unigene336814
solea_solea_v1.1_unigene54746
solea_solea_v1.1_unigene29807
solea_solea_v1.1_unigene249998
solea_solea_v1.1_unigene47358
solea_solea_v1.1_unigene467728
solea_solea_v1.1_unigene18760
solea_solea_v1.1_unigene467374
solea_solea_v1.1_unigene92238_split_0
solea_solea_v1.1_unigene55200
solea_solea_v1.1_unigene350687
solea_solea_v1.1_unigene189496_split_1
solea_solea_v1.1_unigene340320
solea_solea_v1.1_unigene43353_split_1
solea_solea_v1.1_unigene48808_split_0
solea_solea_v1.1_unigene48808_split_1
solea_solea_v1.1_unigene341602
solea_solea_v1.1_unigene455651
solea_solea_v1.1_unigene192052_split_1
solea_solea_v1.1_unigene335948
solea_solea_v1.1_unigene30192
solea_solea_v1.1_unigene52673
solea_solea_v1.1_unigene481181
solea_solea_v1.1_unigene1268
solea_solea_v1.1_unigene333347
solea_solea_v1.1_unigene335875
solea_solea_v1.1_unigene237676
solea_solea_v1.1_unigene82663
solea_solea_v1.1_unigene190799
solea_solea_v1.1_unigene79828
solea_solea_v1.1_unigene449934
solea_solea_v1.1_unigene57179
solea_solea_v1.1_unigene26926
solea_solea_v1.1_unigene343418
solea_solea_v1.1_unigene19039
solea_solea_v1.1_unigene306804
solea_solea_v1.1_unigene237824
solea_solea_v1.1_unigene570
solea_solea_v1.1_unigene28937
solea_solea_v1.1_unigene46489
solea_solea_v1.1_unigene351064
solea_solea_v1.1_unigene230699
solea_solea_v1.1_unigene480917
solea_solea_v1.1_unigene32134
solea_solea_v1.1_unigene51107
solea_solea_v1.1_unigene31855
solea_solea_v1.1_unigene480781
solea_solea_v1.1_unigene42577
solea_solea_v1.1_unigene479844
solea_solea_v1.1_unigene21256
solea_solea_v1.1_unigene224442
solea_solea_v1.1_unigene80779
solea_solea_v1.1_unigene332356
solea_solea_v1.1_unigene227210
solea_solea_v1.1_unigene27607
solea_solea_v1.1_unigene188917
solea_solea_v1.1_unigene308122
solea_solea_v1.1_unigene452926
solea_solea_v1.1_unigene232839
solea_solea_v1.1_unigene19052
solea_solea_v1.1_unigene317
solea_solea_v1.1_unigene42739
solea_solea_v1.1_unigene337812
solea_solea_v1.1_unigene28129
solea_solea_v1.1_unigene84398
solea_solea_v1.1_unigene448523
solea_solea_v1.1_unigene51290
solea_solea_v1.1_unigene343131
solea_solea_v1.1_unigene53002
solea_solea_v1.1_unigene338234
solea_solea_v1.1_unigene26909
solea_solea_v1.1_unigene19641
solea_solea_v1.1_unigene57573
solea_solea_v1.1_unigene191527
solea_solea_v1.1_unigene32042
solea_solea_v1.1_unigene70744
solea_solea_v1.1_unigene30043
solea_solea_v1.1_unigene2849
solea_solea_v1.1_unigene329400
solea_solea_v1.1_unigene18014
solea_solea_v1.1_unigene71936
solea_solea_v1.1_unigene53404
solea_solea_v1.1_unigene245212
solea_solea_v1.1_unigene17970
solea_solea_v1.1_unigene80983
solea_solea_v1.1_unigene52656
solea_solea_v1.1_unigene1463
solea_solea_v1.1_unigene194800
solea_solea_v1.1_unigene13290
solea_solea_v1.1_unigene70028
solea_solea_v1.1_unigene3373
solea_solea_v1.1_unigene45890
solea_solea_v1.1_unigene86771
solea_solea_v1.1_unigene60413
solea_solea_v1.1_unigene230948
solea_solea_v1.1_unigene242728
solea_solea_v1.1_unigene193419
solea_solea_v1.1_unigene4596
solea_solea_v1.1_unigene251904
solea_solea_v1.1_unigene189094
solea_solea_v1.1_unigene16955
solea_solea_v1.1_unigene20831
solea_solea_v1.1_unigene334407
solea_solea_v1.1_unigene197304
solea_solea_v1.1_unigene31698
solea_solea_v1.1_unigene62314
solea_solea_v1.1_unigene478326
solea_solea_v1.1_unigene71553
solea_solea_v1.1_unigene88959
solea_solea_v1.1_unigene221582
solea_solea_v1.1_unigene20932_split_2
solea_solea_v1.1_unigene28029
solea_solea_v1.1_unigene72075
solea_solea_v1.1_unigene331655_split_0
solea_solea_v1.1_unigene27040_split_1
solea_solea_v1.1_unigene332875
solea_solea_v1.1_unigene332874_split_1
solea_solea_v1.1_unigene42686
solea_solea_v1.1_unigene331538_split_1
solea_solea_v1.1_unigene330731
solea_solea_v1.1_unigene343019
solea_solea_v1.1_unigene26779
solea_solea_v1.1_unigene27245
solea_solea_v1.1_unigene234595
solea_solea_v1.1_unigene188499
solea_solea_v1.1_unigene87104
solea_solea_v1.1_unigene29921
solea_solea_v1.1_unigene85184
solea_solea_v1.1_unigene2633
solea_solea_v1.1_unigene85071
solea_solea_v1.1_unigene52824
solea_solea_v1.1_unigene226712
solea_solea_v1.1_unigene14345
solea_solea_v1.1_unigene31494
solea_solea_v1.1_unigene333015
solea_solea_v1.1_unigene448610
solea_solea_v1.1_unigene241190
solea_solea_v1.1_unigene89007
solea_solea_v1.1_unigene55660
solea_solea_v1.1_unigene13473
solea_solea_v1.1_unigene235260
solea_solea_v1.1_unigene30168
solea_solea_v1.1_unigene335411
solea_solea_v1.1_unigene237203
solea_solea_v1.1_unigene190680
solea_solea_v1.1_unigene341405
solea_solea_v1.1_unigene334048
solea_solea_v1.1_unigene30184
solea_solea_v1.1_unigene70702
solea_solea_v1.1_unigene28831
solea_solea_v1.1_unigene449184
solea_solea_v1.1_unigene88564
solea_solea_v1.1_unigene53835
solea_solea_v1.1_unigene26629
solea_solea_v1.1_unigene94625
solea_solea_v1.1_unigene335735
solea_solea_v1.1_unigene79523
solea_solea_v1.1_unigene13894
solea_solea_v1.1_unigene83078
solea_solea_v1.1_unigene225722
solea_solea_v1.1_unigene340036
solea_solea_v1.1_unigene328768
solea_solea_v1.1_unigene18122
solea_solea_v1.1_unigene83257
solea_solea_v1.1_unigene63713
solea_solea_v1.1_unigene235778
solea_solea_v1.1_unigene329589
solea_solea_v1.1_unigene336809
solea_solea_v1.1_unigene341483
solea_solea_v1.1_unigene348962
solea_solea_v1.1_unigene34854
solea_solea_v1.1_unigene307381_split_0
solea_solea_v1.1_unigene328160
solea_solea_v1.1_unigene226512
solea_solea_v1.1_unigene239683
solea_solea_v1.1_unigene468831
solea_solea_v1.1_unigene13070
solea_solea_v1.1_unigene223484
solea_solea_v1.1_unigene14869
solea_solea_v1.1_unigene78778
solea_solea_v1.1_unigene46144
solea_solea_v1.1_unigene82286
solea_solea_v1.1_unigene240010
solea_solea_v1.1_unigene479287
solea_solea_v1.1_unigene331305
solea_solea_v1.1_unigene2622
solea_solea_v1.1_unigene30642
solea_solea_v1.1_unigene237196
[truncated: 26,670 more rows]

## Sheet: Orthologue_transcripts
solea_solea_v1.1_unigene1041		solea_v4.1_unigene5281
solea_solea_v1.1_unigene480542		solea_v4.1_unigene6497
solea_solea_v1.1_unigene26200		solea_v4.1_unigene93528
solea_solea_v1.1_unigene334818		solea_v4.1_unigene688245
solea_solea_v1.1_unigene83600		solea_v4.1_unigene16361
solea_solea_v1.1_unigene3058		solea_v4.1_unigene5683
solea_solea_v1.1_unigene500		solea_v4.1_unigene102835
solea_solea_v1.1_unigene334469		solea_v4.1_unigene56190
solea_solea_v1.1_unigene14422		solea_v4.1_unigene17607
solea_solea_v1.1_unigene237299		solea_v4.1_unigene60959
solea_solea_v1.1_unigene13966		solea_v4.1_unigene328740
solea_solea_v1.1_unigene23584		solea_v4.1_unigene230705
solea_solea_v1.1_unigene29841		solea_v4.1_unigene459763
solea_solea_v1.1_unigene452682		solea_v4.1_unigene58803
solea_solea_v1.1_unigene52199		solea_v4.1_unigene31904
solea_solea_v1.1_unigene30838		solea_v4.1_unigene60832
solea_solea_v1.1_unigene55062		solea_v4.1_unigene290488
solea_solea_v1.1_unigene196759		solea_v4.1_unigene33116
solea_solea_v1.1_unigene450593		solea_v4.1_unigene49593
solea_solea_v1.1_unigene480188		solea_v4.1_unigene17728
solea_solea_v1.1_unigene341641		solea_v4.1_unigene57608
solea_solea_v1.1_unigene70294		solea_v4.1_unigene3755
solea_solea_v1.1_unigene5386		solea_v4.1_unigene10884
solea_solea_v1.1_unigene2187		solea_v4.1_unigene177266
solea_solea_v1.1_unigene338987		solea_v4.1_unigene15552_split_1
solea_solea_v1.1_unigene307286		solea_v4.1_unigene52759
solea_solea_v1.1_unigene228463		solea_v4.1_unigene7568
solea_solea_v1.1_unigene45050		solea_v4.1_unigene75484
solea_solea_v1.1_unigene57669		solea_v4.1_unigene11526
solea_solea_v1.1_unigene69866		solea_v4.1_unigene4590
solea_solea_v1.1_unigene328386		solea_v4.1_unigene11354
solea_solea_v1.1_unigene447736		solea_v4.1_unigene103124
solea_solea_v1.1_unigene225408		solea_v4.1_unigene26441
solea_solea_v1.1_unigene29035		solea_v4.1_unigene226069_split_1
solea_solea_v1.1_unigene338315		solea_v4.1_unigene42725
solea_solea_v1.1_unigene84397		solea_v4.1_unigene323821
solea_solea_v1.1_unigene308527		solea_v4.1_unigene5859
solea_solea_v1.1_unigene480810		solea_v4.1_unigene13050
solea_solea_v1.1_unigene86184		solea_v4.1_unigene27949
solea_solea_v1.1_unigene76971		solea_v4.1_unigene282703
solea_solea_v1.1_unigene28463		solea_v4.1_unigene51638
solea_solea_v1.1_unigene223576		solea_v4.1_unigene458546
solea_solea_v1.1_unigene29052		solea_v4.1_unigene7807
solea_solea_v1.1_unigene331329		solea_v4.1_unigene62171
solea_solea_v1.1_unigene79416		solea_v4.1_unigene55317
solea_solea_v1.1_unigene15416		solea_v4.1_unigene45911_split_1
solea_solea_v1.1_unigene30292		solea_v4.1_unigene183253
solea_solea_v1.1_unigene80922		solea_v4.1_unigene64149
solea_solea_v1.1_unigene334624		solea_v4.1_unigene283968
solea_solea_v1.1_unigene51399		solea_v4.1_unigene17062
solea_solea_v1.1_unigene44715		solea_v4.1_unigene188189
solea_solea_v1.1_unigene479944		solea_v4.1_unigene66384
solea_solea_v1.1_unigene480024		solea_v4.1_unigene463893
solea_solea_v1.1_unigene2838		solea_v4.1_unigene286412
solea_solea_v1.1_unigene28168		solea_v4.1_unigene12353
solea_solea_v1.1_unigene232629		solea_v4.1_unigene7186
solea_solea_v1.1_unigene343021		solea_v4.1_unigene602
solea_solea_v1.1_unigene480845		solea_v4.1_unigene285842
solea_solea_v1.1_unigene339622		solea_v4.1_unigene415757
solea_solea_v1.1_unigene70789		solea_v4.1_unigene48202
solea_solea_v1.1_unigene52774		solea_v4.1_unigene15390
solea_solea_v1.1_unigene28916		solea_v4.1_unigene474276
solea_solea_v1.1_unigene1980		solea_v4.1_unigene99774
solea_solea_v1.1_unigene240989		solea_v4.1_unigene3371
solea_solea_v1.1_unigene79797		solea_v4.1_unigene692695
solea_solea_v1.1_unigene18106		solea_v4.1_unigene329_split_1
solea_solea_v1.1_unigene13034		solea_v4.1_unigene97871
solea_solea_v1.1_unigene72699		solea_v4.1_unigene461683
solea_solea_v1.1_unigene89161		solea_v4.1_unigene414011
solea_solea_v1.1_unigene306597		solea_v4.1_unigene281716
solea_solea_v1.1_unigene227916		solea_v4.1_unigene25404
solea_solea_v1.1_unigene36537		solea_v4.1_unigene12162
solea_solea_v1.1_unigene231435		solea_v4.1_unigene231773
solea_solea_v1.1_unigene341690		solea_v4.1_unigene29750
solea_solea_v1.1_unigene82396		solea_v4.1_unigene223928
solea_solea_v1.1_unigene237390		solea_v4.1_unigene415821
solea_solea_v1.1_unigene342246		solea_v4.1_unigene331662
solea_solea_v1.1_unigene52965		solea_v4.1_unigene22122
solea_solea_v1.1_unigene349638		solea_v4.1_unigene55940
solea_solea_v1.1_unigene482246		solea_v4.1_unigene28409
solea_solea_v1.1_unigene193750		solea_v4.1_unigene6232
solea_solea_v1.1_unigene93468		solea_v4.1_unigene38263
solea_solea_v1.1_unigene96962		solea_v4.1_unigene2138
solea_solea_v1.1_unigene188040		solea_v4.1_unigene46526
solea_solea_v1.1_unigene141882		solea_v4.1_unigene39754
solea_solea_v1.1_unigene57932		solea_v4.1_unigene16325
solea_solea_v1.1_unigene15027		solea_v4.1_unigene98009
solea_solea_v1.1_unigene42873		solea_v4.1_unigene33903
solea_solea_v1.1_unigene78024		solea_v4.1_unigene14962
solea_solea_v1.1_unigene341496		solea_v4.1_unigene4952
solea_solea_v1.1_unigene361069		solea_v4.1_unigene226987
solea_solea_v1.1_unigene5651		solea_v4.1_unigene16348
solea_solea_v1.1_unigene4970		solea_v4.1_unigene235297
solea_solea_v1.1_unigene311441		solea_v4.1_unigene189491
solea_solea_v1.1_unigene24314		solea_v4.1_unigene7774
solea_solea_v1.1_unigene451445		solea_v4.1_unigene17241
solea_solea_v1.1_unigene85557		solea_v4.1_unigene30053
solea_solea_v1.1_unigene235033		solea_v4.1_unigene5909
solea_solea_v1.1_unigene51578		solea_v4.1_unigene25980
solea_solea_v1.1_unigene13767		solea_v4.1_unigene14570_split_0
solea_solea_v1.1_unigene51526		solea_v4.1_unigene28766
solea_solea_v1.1_unigene482673		solea_v4.1_unigene11077
solea_solea_v1.1_unigene27286		solea_v4.1_unigene11858
solea_solea_v1.1_unigene1188		solea_v4.1_unigene2368
solea_solea_v1.1_unigene17985		solea_v4.1_unigene14816
solea_solea_v1.1_unigene330481		solea_v4.1_unigene4805
solea_solea_v1.1_unigene187709		solea_v4.1_unigene43219
solea_solea_v1.1_unigene28186		solea_v4.1_unigene515683
solea_solea_v1.1_unigene224167		solea_v4.1_unigene456601
solea_solea_v1.1_unigene53563		solea_v4.1_unigene228637
solea_solea_v1.1_unigene20753		solea_v4.1_unigene11409
solea_solea_v1.1_unigene89124		solea_v4.1_unigene617566
solea_solea_v1.1_unigene242030		solea_v4.1_unigene4009
solea_solea_v1.1_unigene236202		solea_v4.1_unigene28351
solea_solea_v1.1_unigene52767		solea_v4.1_unigene548530
solea_solea_v1.1_unigene306436		solea_v4.1_unigene18022
solea_solea_v1.1_unigene82328		solea_v4.1_unigene49888
solea_solea_v1.1_unigene53829		solea_v4.1_unigene588227
solea_solea_v1.1_unigene343994		solea_v4.1_unigene4800
solea_solea_v1.1_unigene23207		solea_v4.1_unigene458169
solea_solea_v1.1_unigene45349		solea_v4.1_unigene71894
solea_solea_v1.1_unigene331006		solea_v4.1_unigene465045
solea_solea_v1.1_unigene51027		solea_v4.1_unigene512632
solea_solea_v1.1_unigene519113		solea_v4.1_unigene462056
solea_solea_v1.1_unigene306442		solea_v4.1_unigene67051
solea_solea_v1.1_unigene29893		solea_v4.1_unigene47745
solea_solea_v1.1_unigene481267		solea_v4.1_unigene339348
solea_solea_v1.1_unigene78886		solea_v4.1_unigene31074
solea_solea_v1.1_unigene76327		solea_v4.1_unigene12126
solea_solea_v1.1_unigene304752		solea_v4.1_unigene462931
solea_solea_v1.1_unigene92845		solea_v4.1_unigene42537
solea_solea_v1.1_unigene5009		solea_v4.1_unigene335018
solea_solea_v1.1_unigene339498		solea_v4.1_unigene57347
solea_solea_v1.1_unigene458660		solea_v4.1_unigene17487
solea_solea_v1.1_unigene19089		solea_v4.1_unigene508878
solea_solea_v1.1_unigene518699		solea_v4.1_unigene16799_split_1
solea_solea_v1.1_unigene42960		solea_v4.1_unigene4376
solea_solea_v1.1_unigene228234		solea_v4.1_unigene31043
solea_solea_v1.1_unigene341959		solea_v4.1_unigene59904
solea_solea_v1.1_unigene230757		solea_v4.1_unigene461046
solea_solea_v1.1_unigene44999		solea_v4.1_unigene12324
solea_solea_v1.1_unigene350516		solea_v4.1_unigene31611
solea_solea_v1.1_unigene188942		solea_v4.1_unigene440871
solea_solea_v1.1_unigene91852		solea_v4.1_unigene4159
solea_solea_v1.1_unigene54243_split_0		solea_v4.1_unigene7039
solea_solea_v1.1_unigene238610		solea_v4.1_unigene227494
solea_solea_v1.1_unigene95510		solea_v4.1_unigene29218
solea_solea_v1.1_unigene51052		solea_v4.1_unigene69926
solea_solea_v1.1_unigene251142		solea_v4.1_unigene12692
solea_solea_v1.1_unigene449081		solea_v4.1_unigene513297
solea_solea_v1.1_unigene308781		solea_v4.1_unigene38112
solea_solea_v1.1_unigene335048		solea_v4.1_unigene22755
solea_solea_v1.1_unigene47280		solea_v4.1_unigene66045
solea_solea_v1.1_unigene29775		solea_v4.1_unigene282425
solea_solea_v1.1_unigene83533		solea_v4.1_unigene2507
solea_solea_v1.1_unigene50061_split_1		solea_v4.1_unigene17876
solea_solea_v1.1_unigene87751_split_1		solea_v4.1_unigene94728
solea_solea_v1.1_unigene21737		solea_v4.1_unigene669990
solea_solea_v1.1_unigene237550		solea_v4.1_unigene29697
solea_solea_v1.1_unigene310122		solea_v4.1_unigene98906
solea_solea_v1.1_unigene73356		solea_v4.1_unigene33401
solea_solea_v1.1_unigene46944		solea_v4.1_unigene14326
solea_solea_v1.1_unigene81437		solea_v4.1_unigene37597
solea_solea_v1.1_unigene5698		solea_v4.1_unigene32804
solea_solea_v1.1_unigene228090		solea_v4.1_unigene4633
solea_solea_v1.1_unigene329645		solea_v4.1_unigene21809
solea_solea_v1.1_unigene517827		solea_v4.1_unigene550154
solea_solea_v1.1_unigene27897		solea_v4.1_unigene50162
solea_solea_v1.1_unigene34841		solea_v4.1_unigene98839
solea_solea_v1.1_unigene238754		solea_v4.1_unigene95992
solea_solea_v1.1_unigene456527		solea_v4.1_unigene23781
solea_solea_v1.1_unigene481426		solea_v4.1_unigene329568
solea_solea_v1.1_unigene335891		solea_v4.1_unigene95895
solea_solea_v1.1_unigene53657		solea_v4.1_unigene443139
solea_solea_v1.1_unigene8731		solea_v4.1_unigene3468
solea_solea_v1.1_unigene92311		solea_v4.1_unigene225940
solea_solea_v1.1_unigene53248		solea_v4.1_unigene324927
solea_solea_v1.1_unigene453152		solea_v4.1_unigene98281
solea_solea_v1.1_unigene85622		solea_v4.1_unigene16688
solea_solea_v1.1_unigene31936		solea_v4.1_unigene59049
solea_solea_v1.1_unigene190863		solea_v4.1_unigene327111
solea_solea_v1.1_unigene79029		solea_v4.1_unigene515
solea_solea_v1.1_unigene238072		solea_v4.1_unigene15548
solea_solea_v1.1_unigene346604		solea_v4.1_unigene39708
solea_solea_v1.1_unigene223144		solea_v4.1_unigene13597
solea_solea_v1.1_unigene4134		solea_v4.1_unigene1129
solea_solea_v1.1_unigene69888		solea_v4.1_unigene94545
solea_solea_v1.1_unigene55300		solea_v4.1_unigene4669
solea_solea_v1.1_unigene72910		solea_v4.1_unigene509546
solea_solea_v1.1_unigene88130		solea_v4.1_unigene24720
solea_solea_v1.1_unigene234295		solea_v4.1_unigene8848
solea_solea_v1.1_unigene481011		solea_v4.1_unigene19567
solea_solea_v1.1_unigene237554		solea_v4.1_unigene226627
solea_solea_v1.1_unigene14804		solea_v4.1_unigene43725
solea_solea_v1.1_unigene478781		solea_v4.1_unigene38027
solea_solea_v1.1_unigene44824		solea_v4.1_unigene4956
solea_solea_v1.1_unigene353611		solea_v4.1_unigene56842
solea_solea_v1.1_unigene480515		solea_v4.1_unigene416002
solea_solea_v1.1_unigene23133		solea_v4.1_unigene286711_split_1
solea_solea_v1.1_unigene31160		solea_v4.1_unigene59276
solea_solea_v1.1_unigene90251		solea_v4.1_unigene15442
solea_solea_v1.1_unigene482345		solea_v4.1_unigene515892
solea_solea_v1.1_unigene30268		solea_v4.1_unigene533578
solea_solea_v1.1_unigene248167		solea_v4.1_unigene24591
solea_solea_v1.1_unigene104764		solea_v4.1_unigene73354
solea_solea_v1.1_unigene392403		solea_v4.1_unigene31410
solea_solea_v1.1_unigene70846		solea_v4.1_unigene96417
solea_solea_v1.1_unigene327741		solea_v4.1_unigene29550_split_0
solea_solea_v1.1_unigene2552_split_2		solea_v4.1_unigene22103
solea_solea_v1.1_unigene607		solea_v4.1_unigene50046_split_1
solea_solea_v1.1_unigene335165		solea_v4.1_unigene328178
solea_solea_v1.1_unigene33252		solea_v4.1_unigene8794
solea_solea_v1.1_unigene238711		solea_v4.1_unigene94158
solea_solea_v1.1_unigene65635		solea_v4.1_unigene54948
solea_solea_v1.1_unigene53320		solea_v4.1_unigene23222
solea_solea_v1.1_unigene2910		solea_v4.1_unigene23471
solea_solea_v1.1_unigene83813		solea_v4.1_unigene101836
solea_solea_v1.1_unigene349549		solea_v4.1_unigene100386
solea_solea_v1.1_unigene87027		solea_v4.1_unigene70153
solea_solea_v1.1_unigene84219		solea_v4.1_unigene32571
solea_solea_v1.1_unigene308693		solea_v4.1_unigene459974
solea_solea_v1.1_unigene194664		solea_v4.1_unigene5731
solea_solea_v1.1_unigene24624		solea_v4.1_unigene106831
solea_solea_v1.1_unigene91368		solea_v4.1_unigene3850
solea_solea_v1.1_unigene453520		solea_v4.1_unigene101096
solea_solea_v1.1_unigene89548		solea_v4.1_unigene15316
solea_solea_v1.1_unigene518960		solea_v4.1_unigene36479
solea_solea_v1.1_unigene517600		solea_v4.1_unigene325718
solea_solea_v1.1_unigene63176		solea_v4.1_unigene228351
solea_solea_v1.1_unigene187830		solea_v4.1_unigene104074_split_1
solea_solea_v1.1_unigene37200		solea_v4.1_unigene225994
solea_solea_v1.1_unigene87906		solea_v4.1_unigene184531
solea_solea_v1.1_unigene51079		solea_v4.1_unigene227207
solea_solea_v1.1_unigene33124		solea_v4.1_unigene227439
solea_solea_v1.1_unigene2087		solea_v4.1_unigene38421
solea_solea_v1.1_unigene28971		solea_v4.1_unigene184649
solea_solea_v1.1_unigene341858		solea_v4.1_unigene7176
solea_solea_v1.1_unigene343479		solea_v4.1_unigene31739
solea_solea_v1.1_unigene342034		solea_v4.1_unigene20439
solea_solea_v1.1_unigene46253		solea_v4.1_unigene508971
solea_solea_v1.1_unigene29615		solea_v4.1_unigene184283
solea_solea_v1.1_unigene483517		solea_v4.1_unigene61975
solea_solea_v1.1_unigene29243		solea_v4.1_unigene57351
solea_solea_v1.1_unigene141376		solea_v4.1_unigene97184
solea_solea_v1.1_unigene230188		solea_v4.1_unigene31449_split_1
solea_solea_v1.1_unigene333766		solea_v4.1_unigene68452
solea_solea_v1.1_unigene26255		solea_v4.1_unigene5348
solea_solea_v1.1_unigene242938		solea_v4.1_unigene595416
solea_solea_v1.1_unigene35589		solea_v4.1_unigene227330
solea_solea_v1.1_unigene46134		solea_v4.1_unigene3537
solea_solea_v1.1_unigene520363		solea_v4.1_unigene434414
solea_solea_v1.1_unigene5395		solea_v4.1_unigene25320
solea_solea_v1.1_unigene30475		solea_v4.1_unigene116561
solea_solea_v1.1_unigene66896		solea_v4.1_unigene591045
solea_solea_v1.1_unigene480744		solea_v4.1_unigene100701
solea_solea_v1.1_unigene85424		solea_v4.1_unigene61370
solea_solea_v1.1_unigene351779		solea_v4.1_unigene570815
solea_solea_v1.1_unigene20446		solea_v4.1_unigene228388
solea_solea_v1.1_unigene187852		solea_v4.1_unigene56567
solea_solea_v1.1_unigene42228		solea_v4.1_unigene20554
solea_solea_v1.1_unigene343802		solea_v4.1_unigene95469
solea_solea_v1.1_unigene42423		solea_v4.1_unigene3184
solea_solea_v1.1_unigene3236		solea_v4.1_unigene462573
solea_solea_v1.1_unigene231068		solea_v4.1_unigene415584
solea_solea_v1.1_unigene19638		solea_v4.1_unigene6548
solea_solea_v1.1_unigene27557		solea_v4.1_unigene12773
solea_solea_v1.1_unigene1634		solea_v4.1_unigene6040
solea_solea_v1.1_unigene35755		solea_v4.1_unigene20881
solea_solea_v1.1_unigene339830		solea_v4.1_unigene37598
solea_solea_v1.1_unigene331358		solea_v4.1_unigene47985_split_1
solea_solea_v1.1_unigene228521		solea_v4.1_unigene575479
solea_solea_v1.1_unigene225258		solea_v4.1_unigene5534
solea_solea_v1.1_unigene336401		solea_v4.1_unigene17114
solea_solea_v1.1_unigene61510		solea_v4.1_unigene534287
solea_solea_v1.1_unigene72296		solea_v4.1_unigene23801
solea_solea_v1.1_unigene32130		solea_v4.1_unigene12234
solea_solea_v1.1_unigene45224		solea_v4.1_unigene572297
solea_solea_v1.1_unigene31646		solea_v4.1_unigene56486
solea_solea_v1.1_unigene225660		solea_v4.1_unigene45876
solea_solea_v1.1_unigene18549		solea_v4.1_unigene15326
solea_solea_v1.1_unigene87470		solea_v4.1_unigene258594
solea_solea_v1.1_unigene29737		solea_v4.1_unigene34329
solea_solea_v1.1_unigene339361		solea_v4.1_unigene10907
solea_solea_v1.1_unigene54002		solea_v4.1_unigene99731
solea_solea_v1.1_unigene42204		solea_v4.1_unigene103844
solea_solea_v1.1_unigene28540		solea_v4.1_unigene41138
solea_solea_v1.1_unigene86412		solea_v4.1_unigene295049
solea_solea_v1.1_unigene872		solea_v4.1_unigene11145
solea_solea_v1.1_unigene450260		solea_v4.1_unigene93177
solea_solea_v1.1_unigene193905		solea_v4.1_unigene5572
solea_solea_v1.1_unigene21500		solea_v4.1_unigene116003
solea_solea_v1.1_unigene334756		solea_v4.1_unigene3410
solea_solea_v1.1_unigene93692		solea_v4.1_unigene60097
solea_solea_v1.1_unigene19595		solea_v4.1_unigene26145
solea_solea_v1.1_unigene19611		solea_v4.1_unigene13882
solea_solea_v1.1_unigene53249		solea_v4.1_unigene94088
solea_solea_v1.1_unigene377484		solea_v4.1_unigene23328
solea_solea_v1.1_unigene1775		solea_v4.1_unigene16396_split_1
solea_solea_v1.1_unigene78831		solea_v4.1_unigene5724
solea_solea_v1.1_unigene189178		solea_v4.1_unigene230745
solea_solea_v1.1_unigene196702		solea_v4.1_unigene4065
solea_solea_v1.1_unigene5302		solea_v4.1_unigene62706
solea_solea_v1.1_unigene101891		solea_v4.1_unigene226027
solea_solea_v1.1_unigene337059		solea_v4.1_unigene1560
solea_solea_v1.1_unigene1178		solea_v4.1_unigene332190
solea_solea_v1.1_unigene72985_split_0		solea_v4.1_unigene20559
solea_solea_v1.1_unigene362004		solea_v4.1_unigene170293
solea_solea_v1.1_unigene32492		solea_v4.1_unigene460405
solea_solea_v1.1_unigene134494		solea_v4.1_unigene98848
solea_solea_v1.1_unigene28549		solea_v4.1_unigene20162
solea_solea_v1.1_unigene335220		solea_v4.1_unigene225726
solea_solea_v1.1_unigene188468		solea_v4.1_unigene573323
solea_solea_v1.1_unigene82295		solea_v4.1_unigene31943
solea_solea_v1.1_unigene5748_split_1		solea_v4.1_unigene414378
solea_solea_v1.1_unigene70988_split_1		solea_v4.1_unigene22504
solea_solea_v1.1_unigene80620		solea_v4.1_unigene414333
solea_solea_v1.1_unigene340996		solea_v4.1_unigene35073
solea_solea_v1.1_unigene13300		solea_v4.1_unigene865
solea_solea_v1.1_unigene23294		solea_v4.1_unigene522152
solea_solea_v1.1_unigene28609		solea_v4.1_unigene29948
solea_solea_v1.1_unigene53970		solea_v4.1_unigene325385
solea_solea_v1.1_unigene54937		solea_v4.1_unigene341363
solea_solea_v1.1_unigene333697		solea_v4.1_unigene2232
solea_solea_v1.1_unigene47409		solea_v4.1_unigene71844
solea_solea_v1.1_unigene341400		solea_v4.1_unigene285738
solea_solea_v1.1_unigene334366		solea_v4.1_unigene23165
solea_solea_v1.1_unigene339788		solea_v4.1_unigene5834
solea_solea_v1.1_unigene73882		solea_v4.1_unigene227200
solea_solea_v1.1_unigene2102		solea_v4.1_unigene16811
solea_solea_v1.1_unigene225395		solea_v4.1_unigene225981
solea_solea_v1.1_unigene14964		solea_v4.1_unigene327067
solea_solea_v1.1_unigene84777		solea_v4.1_unigene505
solea_solea_v1.1_unigene188764		solea_v4.1_unigene17148
solea_solea_v1.1_unigene591		solea_v4.1_unigene23080
solea_solea_v1.1_unigene339909		solea_v4.1_unigene330568
solea_solea_v1.1_unigene18281		solea_v4.1_unigene246
solea_solea_v1.1_unigene18922		solea_v4.1_unigene11997_split_0
solea_solea_v1.1_unigene85411		solea_v4.1_unigene17127_split_1
solea_solea_v1.1_unigene3941		solea_v4.1_unigene62188
solea_solea_v1.1_unigene236258		solea_v4.1_unigene583122
solea_solea_v1.1_unigene91731		solea_v4.1_unigene65717
solea_solea_v1.1_unigene18336		solea_v4.1_unigene45596
solea_solea_v1.1_unigene69376		solea_v4.1_unigene32010
solea_solea_v1.1_unigene338029		solea_v4.1_unigene568483
solea_solea_v1.1_unigene30635		solea_v4.1_unigene592802
solea_solea_v1.1_unigene71184		solea_v4.1_unigene49683
solea_solea_v1.1_unigene80346		solea_v4.1_unigene46021
solea_solea_v1.1_unigene79309		solea_v4.1_unigene68181
solea_solea_v1.1_unigene71093		solea_v4.1_unigene103129
solea_solea_v1.1_unigene336073		solea_v4.1_unigene66462
solea_solea_v1.1_unigene230220		solea_v4.1_unigene232817
solea_solea_v1.1_unigene236642		solea_v4.1_unigene27752
solea_solea_v1.1_unigene16018		solea_v4.1_unigene29907
solea_solea_v1.1_unigene390		solea_v4.1_unigene15198
solea_solea_v1.1_unigene404496		solea_v4.1_unigene29527
solea_solea_v1.1_unigene42742		solea_v4.1_unigene59126
solea_solea_v1.1_unigene3945		solea_v4.1_unigene95356
solea_solea_v1.1_unigene87947		solea_v4.1_unigene187158
solea_solea_v1.1_unigene21192		solea_v4.1_unigene76231
solea_solea_v1.1_unigene238016		solea_v4.1_unigene12469
solea_solea_v1.1_unigene245487		solea_v4.1_unigene574494
solea_solea_v1.1_unigene32422		solea_v4.1_unigene3488
solea_solea_v1.1_unigene233914		solea_v4.1_unigene31831
solea_solea_v1.1_unigene327822		solea_v4.1_unigene599056
solea_solea_v1.1_unigene28907		solea_v4.1_unigene52564
solea_solea_v1.1_unigene30511_split_1		solea_v4.1_unigene3826
solea_solea_v1.1_unigene337679		solea_v4.1_unigene46113
solea_solea_v1.1_unigene19458_split_0		solea_v4.1_unigene17834
solea_solea_v1.1_unigene203		solea_v4.1_unigene45261
solea_solea_v1.1_unigene18029		solea_v4.1_unigene24810
solea_solea_v1.1_unigene18279		solea_v4.1_unigene15827
solea_solea_v1.1_unigene481311		solea_v4.1_unigene31443
solea_solea_v1.1_unigene239898		solea_v4.1_unigene45035
solea_solea_v1.1_unigene51265		solea_v4.1_unigene42020
solea_solea_v1.1_unigene54606		solea_v4.1_unigene29245
solea_solea_v1.1_unigene334729		solea_v4.1_unigene4490
solea_solea_v1.1_unigene335666		solea_v4.1_unigene4912
solea_solea_v1.1_unigene83269		solea_v4.1_unigene226966
solea_solea_v1.1_unigene451224		solea_v4.1_unigene16806
solea_solea_v1.1_unigene340280		solea_v4.1_unigene11713
solea_solea_v1.1_unigene91770		solea_v4.1_unigene548846
solea_solea_v1.1_unigene51489		solea_v4.1_unigene6598
solea_solea_v1.1_unigene2707		solea_v4.1_unigene511339
solea_solea_v1.1_unigene3765		solea_v4.1_unigene42676
solea_solea_v1.1_unigene83598		solea_v4.1_unigene186706
solea_solea_v1.1_unigene348870		solea_v4.1_unigene106226
solea_solea_v1.1_unigene194660		solea_v4.1_unigene517667
solea_solea_v1.1_unigene17067		solea_v4.1_unigene12861
solea_solea_v1.1_unigene31884		solea_v4.1_unigene471522
solea_solea_v1.1_unigene24799		solea_v4.1_unigene8482
solea_solea_v1.1_unigene304940		solea_v4.1_unigene334230
solea_solea_v1.1_unigene233258		solea_v4.1_unigene3493
solea_solea_v1.1_unigene21294		solea_v4.1_unigene14696
solea_solea_v1.1_unigene38158		solea_v4.1_unigene102777
solea_solea_v1.1_unigene28465		solea_v4.1_unigene24370
solea_solea_v1.1_unigene305909		solea_v4.1_unigene16142
solea_solea_v1.1_unigene28278		solea_v4.1_unigene247935
solea_solea_v1.1_unigene337626		solea_v4.1_unigene108712
solea_solea_v1.1_unigene20766		solea_v4.1_unigene37740
solea_solea_v1.1_unigene3723		solea_v4.1_unigene14844
solea_solea_v1.1_unigene348399		solea_v4.1_unigene68853
solea_solea_v1.1_unigene9239		solea_v4.1_unigene2230
solea_solea_v1.1_unigene89044		solea_v4.1_unigene15258
solea_solea_v1.1_unigene238975		solea_v4.1_unigene14353
solea_solea_v1.1_unigene308929		solea_v4.1_unigene34082
solea_solea_v1.1_unigene27095		solea_v4.1_unigene229235
solea_solea_v1.1_unigene194897		solea_v4.1_unigene44566_split_0
solea_solea_v1.1_unigene17857		solea_v4.1_unigene29668
solea_solea_v1.1_unigene309519_split_1		solea_v4.1_unigene30167
solea_solea_v1.1_unigene79290		solea_v4.1_unigene24843
solea_solea_v1.1_unigene31037		solea_v4.1_unigene32536
solea_solea_v1.1_unigene8425		solea_v4.1_unigene14443
solea_solea_v1.1_unigene64528		solea_v4.1_unigene2830
solea_solea_v1.1_unigene15849		solea_v4.1_unigene431107
solea_solea_v1.1_unigene44076		solea_v4.1_unigene44952
solea_solea_v1.1_unigene248847		solea_v4.1_unigene185704
solea_solea_v1.1_unigene95596		solea_v4.1_unigene460361
solea_solea_v1.1_unigene346299		solea_v4.1_unigene65751
solea_solea_v1.1_unigene4855		solea_v4.1_unigene288144
solea_solea_v1.1_unigene43217_split_0		solea_v4.1_unigene8613
solea_solea_v1.1_unigene45151		solea_v4.1_unigene460417
solea_solea_v1.1_unigene94729		solea_v4.1_unigene186622
solea_solea_v1.1_unigene268		solea_v4.1_unigene535711
solea_solea_v1.1_unigene26683		solea_v4.1_unigene34177
solea_solea_v1.1_unigene27738		solea_v4.1_unigene31593
solea_solea_v1.1_unigene191286		solea_v4.1_unigene25274
solea_solea_v1.1_unigene305824		solea_v4.1_unigene247644
solea_solea_v1.1_unigene14723		solea_v4.1_unigene45107
solea_solea_v1.1_unigene54210		solea_v4.1_unigene3208
solea_solea_v1.1_unigene305669		solea_v4.1_unigene49139_split_0
solea_solea_v1.1_unigene51906		solea_v4.1_unigene107577
solea_solea_v1.1_unigene452979		solea_v4.1_unigene35045
solea_solea_v1.1_unigene43986		solea_v4.1_unigene3982
solea_solea_v1.1_unigene61563		solea_v4.1_unigene16460
solea_solea_v1.1_unigene230191		solea_v4.1_unigene457163
solea_solea_v1.1_unigene518111		solea_v4.1_unigene231771
solea_solea_v1.1_unigene193980		solea_v4.1_unigene460658
solea_solea_v1.1_unigene28083		solea_v4.1_unigene37302
solea_solea_v1.1_unigene85122		solea_v4.1_unigene2348
solea_solea_v1.1_unigene20312		solea_v4.1_unigene33623_split_0
solea_solea_v1.1_unigene19934		solea_v4.1_unigene184683
solea_solea_v1.1_unigene71365		solea_v4.1_unigene25115
solea_solea_v1.1_unigene340272		solea_v4.1_unigene11710
solea_solea_v1.1_unigene20535		solea_v4.1_unigene570836
solea_solea_v1.1_unigene55629		solea_v4.1_unigene59450
solea_solea_v1.1_unigene19074		solea_v4.1_unigene430164
solea_solea_v1.1_unigene341757		solea_v4.1_unigene72719
solea_solea_v1.1_unigene480247		solea_v4.1_unigene2308
solea_solea_v1.1_unigene450873		solea_v4.1_unigene3738
solea_solea_v1.1_unigene60139		solea_v4.1_unigene15522
solea_solea_v1.1_unigene231321		solea_v4.1_unigene58841
solea_solea_v1.1_unigene16487		solea_v4.1_unigene93369
solea_solea_v1.1_unigene231629		solea_v4.1_unigene11884
solea_solea_v1.1_unigene338042		solea_v4.1_unigene37886
solea_solea_v1.1_unigene71098		solea_v4.1_unigene16121
solea_solea_v1.1_unigene26264_split_1		solea_v4.1_unigene61059
solea_solea_v1.1_unigene13984		solea_v4.1_unigene5394
solea_solea_v1.1_unigene448744		solea_v4.1_unigene40477
solea_solea_v1.1_unigene14593		solea_v4.1_unigene7913
solea_solea_v1.1_unigene55293		solea_v4.1_unigene342754
solea_solea_v1.1_unigene24159		solea_v4.1_unigene5256
solea_solea_v1.1_unigene334363		solea_v4.1_unigene4058
solea_solea_v1.1_unigene307402		solea_v4.1_unigene15296
solea_solea_v1.1_unigene28799		solea_v4.1_unigene12520
solea_solea_v1.1_unigene4119		solea_v4.1_unigene15081
solea_solea_v1.1_unigene474952		solea_v4.1_unigene103854
solea_solea_v1.1_unigene53858		solea_v4.1_unigene459294_split_1
solea_solea_v1.1_unigene5490		solea_v4.1_unigene570777
solea_solea_v1.1_unigene343611_split_1		solea_v4.1_unigene61251_split_0
solea_solea_v1.1_unigene65576		solea_v4.1_unigene4756
solea_solea_v1.1_unigene24621_split_0		solea_v4.1_unigene101217
solea_solea_v1.1_unigene81148		solea_v4.1_unigene16337
solea_solea_v1.1_unigene330187		solea_v4.1_unigene24203
solea_solea_v1.1_unigene450290		solea_v4.1_unigene228122
solea_solea_v1.1_unigene224908		solea_v4.1_unigene16787
solea_solea_v1.1_unigene81082		solea_v4.1_unigene37379
solea_solea_v1.1_unigene53800		solea_v4.1_unigene457577
solea_solea_v1.1_unigene17733		solea_v4.1_unigene595367
solea_solea_v1.1_unigene19643		solea_v4.1_unigene106685
solea_solea_v1.1_unigene329093		solea_v4.1_unigene184188
solea_solea_v1.1_unigene340396		solea_v4.1_unigene17242
solea_solea_v1.1_unigene30166		solea_v4.1_unigene12769
solea_solea_v1.1_unigene89430		solea_v4.1_unigene15360
solea_solea_v1.1_unigene51931		solea_v4.1_unigene74521
solea_solea_v1.1_unigene58500		solea_v4.1_unigene37923
solea_solea_v1.1_unigene336416		solea_v4.1_unigene43170
solea_solea_v1.1_unigene56676		solea_v4.1_unigene19595
solea_solea_v1.1_unigene56513		solea_v4.1_unigene3830
solea_solea_v1.1_unigene39500		solea_v4.1_unigene28303_split_1
solea_solea_v1.1_unigene51294		solea_v4.1_unigene42937
solea_solea_v1.1_unigene479401		solea_v4.1_unigene47706
solea_solea_v1.1_unigene26917		solea_v4.1_unigene48320
solea_solea_v1.1_unigene92135		solea_v4.1_unigene34369
solea_solea_v1.1_unigene331496		solea_v4.1_unigene227523
solea_solea_v1.1_unigene336674		solea_v4.1_unigene7934
solea_solea_v1.1_unigene13362		solea_v4.1_unigene49523
solea_solea_v1.1_unigene337406		solea_v4.1_unigene98133
solea_solea_v1.1_unigene12990		solea_v4.1_unigene14961
solea_solea_v1.1_unigene347920		solea_v4.1_unigene230243
solea_solea_v1.1_unigene347207		solea_v4.1_unigene547013
solea_solea_v1.1_unigene350332		solea_v4.1_unigene30838
solea_solea_v1.1_unigene359197		solea_v4.1_unigene547224
solea_solea_v1.1_unigene109073		solea_v4.1_unigene21976_split_1
solea_solea_v1.1_unigene71150		solea_v4.1_unigene20058
solea_solea_v1.1_unigene304838		solea_v4.1_unigene101357
solea_solea_v1.1_unigene92268		solea_v4.1_unigene595053
solea_solea_v1.1_unigene52221		solea_v4.1_unigene14684
solea_solea_v1.1_unigene9765		solea_v4.1_unigene420046
solea_solea_v1.1_unigene26451		solea_v4.1_unigene25096
solea_solea_v1.1_unigene341764		solea_v4.1_unigene37921
solea_solea_v1.1_unigene237028		solea_v4.1_unigene514611
solea_solea_v1.1_unigene340634		solea_v4.1_unigene24058
solea_solea_v1.1_unigene52962		solea_v4.1_unigene184065
solea_solea_v1.1_unigene53073		solea_v4.1_unigene50752
solea_solea_v1.1_unigene76812		solea_v4.1_unigene53202
solea_solea_v1.1_unigene54374_split_1		solea_v4.1_unigene37110
solea_solea_v1.1_unigene19132_split_0		solea_v4.1_unigene534256
solea_solea_v1.1_unigene340708		solea_v4.1_unigene42129
solea_solea_v1.1_unigene86709		solea_v4.1_unigene97223
solea_solea_v1.1_unigene2043		solea_v4.1_unigene30911
solea_solea_v1.1_unigene4399		solea_v4.1_unigene477085
solea_solea_v1.1_unigene28137		solea_v4.1_unigene49144
solea_solea_v1.1_unigene343675		solea_v4.1_unigene17502
solea_solea_v1.1_unigene29255		solea_v4.1_unigene15073
solea_solea_v1.1_unigene332016		solea_v4.1_unigene48609
solea_solea_v1.1_unigene101562		solea_v4.1_unigene16092
solea_solea_v1.1_unigene88966		solea_v4.1_unigene7944
solea_solea_v1.1_unigene457207		solea_v4.1_unigene6152
solea_solea_v1.1_unigene55713		solea_v4.1_unigene228267
solea_solea_v1.1_unigene191871		solea_v4.1_unigene31052
solea_solea_v1.1_unigene20827		solea_v4.1_unigene51879
solea_solea_v1.1_unigene28808		solea_v4.1_unigene22936
solea_solea_v1.1_unigene70795		solea_v4.1_unigene52554
solea_solea_v1.1_unigene2318		solea_v4.1_unigene11398
solea_solea_v1.1_unigene960		solea_v4.1_unigene58981_split_0
solea_solea_v1.1_unigene481103		solea_v4.1_unigene62597
solea_solea_v1.1_unigene449118		solea_v4.1_unigene26534
solea_solea_v1.1_unigene4460		solea_v4.1_unigene562898
solea_solea_v1.1_unigene311216		solea_v4.1_unigene6409
solea_solea_v1.1_unigene81394		solea_v4.1_unigene31006
solea_solea_v1.1_unigene73844		solea_v4.1_unigene17138
solea_solea_v1.1_unigene41856		solea_v4.1_unigene29876
solea_solea_v1.1_unigene20662		solea_v4.1_unigene227548
solea_solea_v1.1_unigene191828		solea_v4.1_unigene282913
solea_solea_v1.1_unigene34074		solea_v4.1_unigene30258
solea_solea_v1.1_unigene235738		solea_v4.1_unigene60147
solea_solea_v1.1_unigene189906		solea_v4.1_unigene19195
solea_solea_v1.1_unigene48374		solea_v4.1_unigene338914
solea_solea_v1.1_unigene52598		solea_v4.1_unigene228444
solea_solea_v1.1_unigene189172		solea_v4.1_unigene12686
solea_solea_v1.1_unigene349184		solea_v4.1_unigene19659
solea_solea_v1.1_unigene4317		solea_v4.1_unigene37377
solea_solea_v1.1_unigene43511		solea_v4.1_unigene429421
solea_solea_v1.1_unigene71112		solea_v4.1_unigene93657
solea_solea_v1.1_unigene343364		solea_v4.1_unigene16633
solea_solea_v1.1_unigene55451		solea_v4.1_unigene59963
solea_solea_v1.1_unigene349824		solea_v4.1_unigene15067
solea_solea_v1.1_unigene57139		solea_v4.1_unigene3297
solea_solea_v1.1_unigene772		solea_v4.1_unigene185263_split_1
solea_solea_v1.1_unigene28403		solea_v4.1_unigene17337
solea_solea_v1.1_unigene19830		solea_v4.1_unigene98858
solea_solea_v1.1_unigene309776		solea_v4.1_unigene11920
solea_solea_v1.1_unigene190025		solea_v4.1_unigene16071
solea_solea_v1.1_unigene328767		solea_v4.1_unigene129
solea_solea_v1.1_unigene1031		solea_v4.1_unigene224099
solea_solea_v1.1_unigene51408		solea_v4.1_unigene570947
solea_solea_v1.1_unigene77317		solea_v4.1_unigene2682
solea_solea_v1.1_unigene346912		solea_v4.1_unigene38197
solea_solea_v1.1_unigene125723		solea_v4.1_unigene572638
solea_solea_v1.1_unigene54793		solea_v4.1_unigene14832
solea_solea_v1.1_unigene19557		solea_v4.1_unigene23506
solea_solea_v1.1_unigene306081		solea_v4.1_unigene245675
solea_solea_v1.1_unigene44028_split_1		solea_v4.1_unigene239263
solea_solea_v1.1_unigene33008		solea_v4.1_unigene31484
solea_solea_v1.1_unigene30325		solea_v4.1_unigene16139
solea_solea_v1.1_unigene3596		solea_v4.1_unigene225528
solea_solea_v1.1_unigene337588		solea_v4.1_unigene472502
solea_solea_v1.1_unigene5449		solea_v4.1_unigene65701
solea_solea_v1.1_unigene331633		solea_v4.1_unigene5974
solea_solea_v1.1_unigene54787		solea_v4.1_unigene66935
solea_solea_v1.1_unigene341523		solea_v4.1_unigene340519
solea_solea_v1.1_unigene56471		solea_v4.1_unigene12103
solea_solea_v1.1_unigene58597		solea_v4.1_unigene101366
solea_solea_v1.1_unigene14585		solea_v4.1_unigene225147
solea_solea_v1.1_unigene339270		solea_v4.1_unigene21930
solea_solea_v1.1_unigene80325		solea_v4.1_unigene3555
solea_solea_v1.1_unigene69023		solea_v4.1_unigene29353
solea_solea_v1.1_unigene14289		solea_v4.1_unigene3401
solea_solea_v1.1_unigene3047		solea_v4.1_unigene32479
solea_solea_v1.1_unigene234881		solea_v4.1_unigene42359
solea_solea_v1.1_unigene5393		solea_v4.1_unigene440925
solea_solea_v1.1_unigene329684		solea_v4.1_unigene459248
solea_solea_v1.1_unigene55766		solea_v4.1_unigene9326
solea_solea_v1.1_unigene55614		solea_v4.1_unigene98589
solea_solea_v1.1_unigene27061		solea_v4.1_unigene14647
solea_solea_v1.1_unigene25081		solea_v4.1_unigene52194
solea_solea_v1.1_unigene482443		solea_v4.1_unigene5581
solea_solea_v1.1_unigene79646		solea_v4.1_unigene62121
solea_solea_v1.1_unigene223768		solea_v4.1_unigene52220
solea_solea_v1.1_unigene223756		solea_v4.1_unigene24022
solea_solea_v1.1_unigene70306		solea_v4.1_unigene101866
solea_solea_v1.1_unigene88767		solea_v4.1_unigene548473
solea_solea_v1.1_unigene480466		solea_v4.1_unigene16036
solea_solea_v1.1_unigene329577		solea_v4.1_unigene2573
solea_solea_v1.1_unigene313539		solea_v4.1_unigene186010
solea_solea_v1.1_unigene31827		solea_v4.1_unigene3939
solea_solea_v1.1_unigene224455		solea_v4.1_unigene335015
solea_solea_v1.1_unigene29305		solea_v4.1_unigene510007
solea_solea_v1.1_unigene18304		solea_v4.1_unigene113151
solea_solea_v1.1_unigene347393		solea_v4.1_unigene41669
solea_solea_v1.1_unigene52187		solea_v4.1_unigene58231
solea_solea_v1.1_unigene234933		solea_v4.1_unigene15182
solea_solea_v1.1_unigene30843_split_0		solea_v4.1_unigene116203
solea_solea_v1.1_unigene479877		solea_v4.1_unigene114849
solea_solea_v1.1_unigene56402		solea_v4.1_unigene61245
solea_solea_v1.1_unigene41330		solea_v4.1_unigene31099
solea_solea_v1.1_unigene71292		solea_v4.1_unigene66537
solea_solea_v1.1_unigene64515_split_1		solea_v4.1_unigene31145
solea_solea_v1.1_unigene44399		solea_v4.1_unigene6690
solea_solea_v1.1_unigene54038		solea_v4.1_unigene2933
solea_solea_v1.1_unigene13765		solea_v4.1_unigene15148
solea_solea_v1.1_unigene60719		solea_v4.1_unigene16556
solea_solea_v1.1_unigene230073		solea_v4.1_unigene50939
solea_solea_v1.1_unigene43637		solea_v4.1_unigene36858
solea_solea_v1.1_unigene82027		solea_v4.1_unigene30921
solea_solea_v1.1_unigene13710		solea_v4.1_unigene28442
solea_solea_v1.1_unigene92248		solea_v4.1_unigene29100
solea_solea_v1.1_unigene29569		solea_v4.1_unigene429
solea_solea_v1.1_unigene335720		solea_v4.1_unigene5099
solea_solea_v1.1_unigene338684		solea_v4.1_unigene15466
solea_solea_v1.1_unigene70153		solea_v4.1_unigene465729
solea_solea_v1.1_unigene87958		solea_v4.1_unigene3566
solea_solea_v1.1_unigene84273		solea_v4.1_unigene328370
solea_solea_v1.1_unigene227880		solea_v4.1_unigene2367
solea_solea_v1.1_unigene233730		solea_v4.1_unigene37175
solea_solea_v1.1_unigene50931		solea_v4.1_unigene17093
solea_solea_v1.1_unigene14754		solea_v4.1_unigene449901
solea_solea_v1.1_unigene2669		solea_v4.1_unigene354958
solea_solea_v1.1_unigene27790		solea_v4.1_unigene331560
solea_solea_v1.1_unigene3206		solea_v4.1_unigene558805
solea_solea_v1.1_unigene31375		solea_v4.1_unigene80985
solea_solea_v1.1_unigene53848		solea_v4.1_unigene95958
solea_solea_v1.1_unigene21649		solea_v4.1_unigene226276
solea_solea_v1.1_unigene32217		solea_v4.1_unigene3583
solea_solea_v1.1_unigene238878		solea_v4.1_unigene46847
solea_solea_v1.1_unigene235621		solea_v4.1_unigene42955
solea_solea_v1.1_unigene26820		solea_v4.1_unigene42857
solea_solea_v1.1_unigene70216		solea_v4.1_unigene329405
solea_solea_v1.1_unigene207		solea_v4.1_unigene333612
solea_solea_v1.1_unigene54970		solea_v4.1_unigene94971
solea_solea_v1.1_unigene26664		solea_v4.1_unigene16335
solea_solea_v1.1_unigene73455		solea_v4.1_unigene28258
solea_solea_v1.1_unigene187757		solea_v4.1_unigene29720
solea_solea_v1.1_unigene43454		solea_v4.1_unigene48706
solea_solea_v1.1_unigene27775		solea_v4.1_unigene15259
solea_solea_v1.1_unigene225814		solea_v4.1_unigene3669
solea_solea_v1.1_unigene481444		solea_v4.1_unigene187282
solea_solea_v1.1_unigene78012		solea_v4.1_unigene325245
solea_solea_v1.1_unigene28020		solea_v4.1_unigene32111
solea_solea_v1.1_unigene339712		solea_v4.1_unigene42721
solea_solea_v1.1_unigene190		solea_v4.1_unigene28505
solea_solea_v1.1_unigene88222		solea_v4.1_unigene595128
solea_solea_v1.1_unigene32407		solea_v4.1_unigene24433
solea_solea_v1.1_unigene21465		solea_v4.1_unigene324208
solea_solea_v1.1_unigene13055		solea_v4.1_unigene1444
solea_solea_v1.1_unigene333925		solea_v4.1_unigene11150_split_2
solea_solea_v1.1_unigene55034		solea_v4.1_unigene55167
solea_solea_v1.1_unigene24345		solea_v4.1_unigene305
solea_solea_v1.1_unigene28336		solea_v4.1_unigene228372
solea_solea_v1.1_unigene49335		solea_v4.1_unigene512418
solea_solea_v1.1_unigene233711		solea_v4.1_unigene5769
solea_solea_v1.1_unigene330797		solea_v4.1_unigene6982
solea_solea_v1.1_unigene42859		solea_v4.1_unigene3531
solea_solea_v1.1_unigene336466		solea_v4.1_unigene61703
solea_solea_v1.1_unigene480197		solea_v4.1_unigene16879
solea_solea_v1.1_unigene47365		solea_v4.1_unigene323
solea_solea_v1.1_unigene87874		solea_v4.1_unigene323880
solea_solea_v1.1_unigene18212		solea_v4.1_unigene30423
solea_solea_v1.1_unigene241018		solea_v4.1_unigene23155
solea_solea_v1.1_unigene79970		solea_v4.1_unigene44156
solea_solea_v1.1_unigene307000		solea_v4.1_unigene71607_split_1
solea_solea_v1.1_unigene1439		solea_v4.1_unigene7968
solea_solea_v1.1_unigene4179		solea_v4.1_unigene102771
solea_solea_v1.1_unigene20226		solea_v4.1_unigene13671
solea_solea_v1.1_unigene79720		solea_v4.1_unigene39596
solea_solea_v1.1_unigene228116		solea_v4.1_unigene23724
solea_solea_v1.1_unigene29807		solea_v4.1_unigene42063
solea_solea_v1.1_unigene249998		solea_v4.1_unigene99428
solea_solea_v1.1_unigene18760		solea_v4.1_unigene38457
solea_solea_v1.1_unigene92238_split_0		solea_v4.1_unigene83837
solea_solea_v1.1_unigene55200		solea_v4.1_unigene516795
solea_solea_v1.1_unigene350687		solea_v4.1_unigene7030
solea_solea_v1.1_unigene189496_split_1		solea_v4.1_unigene4272
solea_solea_v1.1_unigene48808_split_0		solea_v4.1_unigene5932
solea_solea_v1.1_unigene48808_split_1		solea_v4.1_unigene29524
solea_solea_v1.1_unigene455651		solea_v4.1_unigene30418
solea_solea_v1.1_unigene192052_split_1		solea_v4.1_unigene22282
solea_solea_v1.1_unigene335948		solea_v4.1_unigene5350
solea_solea_v1.1_unigene30192		solea_v4.1_unigene32045
solea_solea_v1.1_unigene1268		solea_v4.1_unigene97543
solea_solea_v1.1_unigene333347		solea_v4.1_unigene282205_split_1
solea_solea_v1.1_unigene237676		solea_v4.1_unigene15229
solea_solea_v1.1_unigene82663		solea_v4.1_unigene31920
solea_solea_v1.1_unigene190799		solea_v4.1_unigene326590
solea_solea_v1.1_unigene343418		solea_v4.1_unigene43602
solea_solea_v1.1_unigene19039		solea_v4.1_unigene61568
solea_solea_v1.1_unigene237824		solea_v4.1_unigene6013
solea_solea_v1.1_unigene570		solea_v4.1_unigene3654
solea_solea_v1.1_unigene31855		solea_v4.1_unigene38022
solea_solea_v1.1_unigene42577		solea_v4.1_unigene11719
solea_solea_v1.1_unigene227210		solea_v4.1_unigene28702
solea_solea_v1.1_unigene27607		solea_v4.1_unigene37952
solea_solea_v1.1_unigene308122		solea_v4.1_unigene7797
solea_solea_v1.1_unigene232839		solea_v4.1_unigene184450
solea_solea_v1.1_unigene19052		solea_v4.1_unigene8021
solea_solea_v1.1_unigene337812		solea_v4.1_unigene429698
solea_solea_v1.1_unigene448523		solea_v4.1_unigene96794
solea_solea_v1.1_unigene19641		solea_v4.1_unigene573751
solea_solea_v1.1_unigene57573		solea_v4.1_unigene2070
solea_solea_v1.1_unigene70744		solea_v4.1_unigene229179
solea_solea_v1.1_unigene30043		solea_v4.1_unigene4632
solea_solea_v1.1_unigene2849		solea_v4.1_unigene98523
solea_solea_v1.1_unigene18014		solea_v4.1_unigene29973
solea_solea_v1.1_unigene53404		solea_v4.1_unigene33819
solea_solea_v1.1_unigene17970		solea_v4.1_unigene24264
solea_solea_v1.1_unigene80983		solea_v4.1_unigene1591
solea_solea_v1.1_unigene13290		solea_v4.1_unigene331886
solea_solea_v1.1_unigene3373		solea_v4.1_unigene548292
solea_solea_v1.1_unigene45890		solea_v4.1_unigene13338
solea_solea_v1.1_unigene60413		solea_v4.1_unigene31814
solea_solea_v1.1_unigene4596		solea_v4.1_unigene543835
solea_solea_v1.1_unigene20831		solea_v4.1_unigene17754
solea_solea_v1.1_unigene31698		solea_v4.1_unigene596852
solea_solea_v1.1_unigene71553		solea_v4.1_unigene670932
solea_solea_v1.1_unigene88959		solea_v4.1_unigene508975
solea_solea_v1.1_unigene331655_split_0		solea_v4.1_unigene17181
solea_solea_v1.1_unigene332875		solea_v4.1_unigene458493
solea_solea_v1.1_unigene26779		solea_v4.1_unigene66389
solea_solea_v1.1_unigene234595		solea_v4.1_unigene594950
solea_solea_v1.1_unigene87104		solea_v4.1_unigene100256
solea_solea_v1.1_unigene29921		solea_v4.1_unigene15329
solea_solea_v1.1_unigene85071		solea_v4.1_unigene75420
solea_solea_v1.1_unigene14345		solea_v4.1_unigene16993
solea_solea_v1.1_unigene31494		solea_v4.1_unigene16763
solea_solea_v1.1_unigene333015		solea_v4.1_unigene14918
solea_solea_v1.1_unigene30168		solea_v4.1_unigene30841
solea_solea_v1.1_unigene237203		solea_v4.1_unigene20231_split_1
solea_solea_v1.1_unigene190680		solea_v4.1_unigene116456
solea_solea_v1.1_unigene341405		solea_v4.1_unigene15570
solea_solea_v1.1_unigene30184		solea_v4.1_unigene4447
solea_solea_v1.1_unigene26629		solea_v4.1_unigene6839
solea_solea_v1.1_unigene79523		solea_v4.1_unigene281773
solea_solea_v1.1_unigene225722		solea_v4.1_unigene51732
solea_solea_v1.1_unigene328768		solea_v4.1_unigene63607
solea_solea_v1.1_unigene329589		solea_v4.1_unigene24862
solea_solea_v1.1_unigene341483		solea_v4.1_unigene65424
solea_solea_v1.1_unigene239683		solea_v4.1_unigene461556
solea_solea_v1.1_unigene331305		solea_v4.1_unigene16330
solea_solea_v1.1_unigene237196		solea_v4.1_unigene40694
solea_solea_v1.1_unigene58650		solea_v4.1_unigene40046
solea_solea_v1.1_unigene24352		solea_v4.1_unigene571612
solea_solea_v1.1_unigene332613		solea_v4.1_unigene19845
solea_solea_v1.1_unigene32770		solea_v4.1_unigene441320
solea_solea_v1.1_unigene27122		solea_v4.1_unigene328436
solea_solea_v1.1_unigene84083		solea_v4.1_unigene463739
solea_solea_v1.1_unigene24870		solea_v4.1_unigene573109
solea_solea_v1.1_unigene306207		solea_v4.1_unigene327405
solea_solea_v1.1_unigene57359		solea_v4.1_unigene15776
solea_solea_v1.1_unigene348694		solea_v4.1_unigene102608
solea_solea_v1.1_unigene230517		solea_v4.1_unigene100634
solea_solea_v1.1_unigene482485		solea_v4.1_unigene31952
solea_solea_v1.1_unigene57270_split_1		solea_v4.1_unigene533957
solea_solea_v1.1_unigene190112		solea_v4.1_unigene4343
solea_solea_v1.1_unigene19506		solea_v4.1_unigene99487
solea_solea_v1.1_unigene332279		solea_v4.1_unigene6997
solea_solea_v1.1_unigene193083		solea_v4.1_unigene94564
solea_solea_v1.1_unigene232697		solea_v4.1_unigene1192
solea_solea_v1.1_unigene188891		solea_v4.1_unigene6249
solea_solea_v1.1_unigene479072		solea_v4.1_unigene4356
solea_solea_v1.1_unigene52437		solea_v4.1_unigene20495
solea_solea_v1.1_unigene57608		solea_v4.1_unigene30445
solea_solea_v1.1_unigene92653		solea_v4.1_unigene516347_split_0
solea_solea_v1.1_unigene49197		solea_v4.1_unigene97709
solea_solea_v1.1_unigene233919		solea_v4.1_unigene3666
solea_solea_v1.1_unigene24489		solea_v4.1_unigene100002
solea_solea_v1.1_unigene26178		solea_v4.1_unigene4408
solea_solea_v1.1_unigene347145		solea_v4.1_unigene223841
solea_solea_v1.1_unigene234167		solea_v4.1_unigene59645
solea_solea_v1.1_unigene70771		solea_v4.1_unigene42011
solea_solea_v1.1_unigene306938		solea_v4.1_unigene330508
solea_solea_v1.1_unigene47182		solea_v4.1_unigene463686
solea_solea_v1.1_unigene28122		solea_v4.1_unigene106179
solea_solea_v1.1_unigene97061		solea_v4.1_unigene694
solea_solea_v1.1_unigene49960		solea_v4.1_unigene51276
solea_solea_v1.1_unigene52311		solea_v4.1_unigene2343
solea_solea_v1.1_unigene50946		solea_v4.1_unigene57784
solea_solea_v1.1_unigene721		solea_v4.1_unigene415869
solea_solea_v1.1_unigene52306		solea_v4.1_unigene32718
solea_solea_v1.1_unigene32565		solea_v4.1_unigene13151
solea_solea_v1.1_unigene27142		solea_v4.1_unigene23277
solea_solea_v1.1_unigene435		solea_v4.1_unigene98856
solea_solea_v1.1_unigene345088		solea_v4.1_unigene361800
solea_solea_v1.1_unigene30668		solea_v4.1_unigene473220
solea_solea_v1.1_unigene4465		solea_v4.1_unigene51034
solea_solea_v1.1_unigene232299		solea_v4.1_unigene2209
solea_solea_v1.1_unigene308287		solea_v4.1_unigene2617
solea_solea_v1.1_unigene7272		solea_v4.1_unigene32303
solea_solea_v1.1_unigene70366		solea_v4.1_unigene38013
solea_solea_v1.1_unigene643		solea_v4.1_unigene56001
solea_solea_v1.1_unigene52418		solea_v4.1_unigene15931
solea_solea_v1.1_unigene190178		solea_v4.1_unigene96474
solea_solea_v1.1_unigene328799		solea_v4.1_unigene44802_split_0
solea_solea_v1.1_unigene14139		solea_v4.1_unigene38253_split_1
solea_solea_v1.1_unigene330152		solea_v4.1_unigene58348
solea_solea_v1.1_unigene52813		solea_v4.1_unigene324580
solea_solea_v1.1_unigene24192		solea_v4.1_unigene32602
solea_solea_v1.1_unigene14976		solea_v4.1_unigene9675
solea_solea_v1.1_unigene85648		solea_v4.1_unigene330249
solea_solea_v1.1_unigene90232		solea_v4.1_unigene14729
solea_solea_v1.1_unigene80455		solea_v4.1_unigene20352
solea_solea_v1.1_unigene83481		solea_v4.1_unigene6098
solea_solea_v1.1_unigene85765_split_1		solea_v4.1_unigene95216
solea_solea_v1.1_unigene232695		solea_v4.1_unigene24638
solea_solea_v1.1_unigene352277		solea_v4.1_unigene594868
solea_solea_v1.1_unigene228853		solea_v4.1_unigene461220
solea_solea_v1.1_unigene308326		solea_v4.1_unigene335563
solea_solea_v1.1_unigene344945		solea_v4.1_unigene18587
solea_solea_v1.1_unigene20621		solea_v4.1_unigene23889
solea_solea_v1.1_unigene340461_split_0		solea_v4.1_unigene54192
solea_solea_v1.1_unigene332700		solea_v4.1_unigene8937
solea_solea_v1.1_unigene230755		solea_v4.1_unigene69030
solea_solea_v1.1_unigene31871		solea_v4.1_unigene23226
solea_solea_v1.1_unigene52367		solea_v4.1_unigene40839
solea_solea_v1.1_unigene480264		solea_v4.1_unigene190233
solea_solea_v1.1_unigene306951		solea_v4.1_unigene23478
solea_solea_v1.1_unigene86282		solea_v4.1_unigene22769
solea_solea_v1.1_unigene18882		solea_v4.1_unigene237862
solea_solea_v1.1_unigene32902		solea_v4.1_unigene461525
solea_solea_v1.1_unigene86433		solea_v4.1_unigene152445
solea_solea_v1.1_unigene51142		solea_v4.1_unigene72274_split_1
solea_solea_v1.1_unigene341375		solea_v4.1_unigene24834
solea_solea_v1.1_unigene20948		solea_v4.1_unigene58057
solea_solea_v1.1_unigene13774		solea_v4.1_unigene20635
solea_solea_v1.1_unigene225430		solea_v4.1_unigene329118
solea_solea_v1.1_unigene344433		solea_v4.1_unigene41130
solea_solea_v1.1_unigene342244		solea_v4.1_unigene458326
solea_solea_v1.1_unigene70613		solea_v4.1_unigene102413
solea_solea_v1.1_unigene18355		solea_v4.1_unigene510084
solea_solea_v1.1_unigene98878		solea_v4.1_unigene13624
solea_solea_v1.1_unigene55032		solea_v4.1_unigene40647
solea_solea_v1.1_unigene229526		solea_v4.1_unigene25336
solea_solea_v1.1_unigene234636		solea_v4.1_unigene99612
solea_solea_v1.1_unigene15555		solea_v4.1_unigene47391
solea_solea_v1.1_unigene45300		solea_v4.1_unigene38481
solea_solea_v1.1_unigene19449		solea_v4.1_unigene5616
solea_solea_v1.1_unigene61181		solea_v4.1_unigene31361
solea_solea_v1.1_unigene1831_split_1		solea_v4.1_unigene20110
solea_solea_v1.1_unigene8130		solea_v4.1_unigene548344
solea_solea_v1.1_unigene14849		solea_v4.1_unigene228700
solea_solea_v1.1_unigene233001		solea_v4.1_unigene26675
solea_solea_v1.1_unigene70299		solea_v4.1_unigene38921
solea_solea_v1.1_unigene18572_split_1		solea_v4.1_unigene6443_split_1
solea_solea_v1.1_unigene314896		solea_v4.1_unigene40506
solea_solea_v1.1_unigene334360		solea_v4.1_unigene2600
solea_solea_v1.1_unigene39100		solea_v4.1_unigene21781
solea_solea_v1.1_unigene14721		solea_v4.1_unigene13424
solea_solea_v1.1_unigene398570		solea_v4.1_unigene15100
solea_solea_v1.1_unigene54097_split_0		solea_v4.1_unigene20430
solea_solea_v1.1_unigene30825		solea_v4.1_unigene324332
solea_solea_v1.1_unigene188484		solea_v4.1_unigene96634
solea_solea_v1.1_unigene480818		solea_v4.1_unigene190467
solea_solea_v1.1_unigene341741_split_1		solea_v4.1_unigene99223
solea_solea_v1.1_unigene228877		solea_v4.1_unigene12044
solea_solea_v1.1_unigene229389		solea_v4.1_unigene572568
solea_solea_v1.1_unigene18935		solea_v4.1_unigene2581
solea_solea_v1.1_unigene333783		solea_v4.1_unigene93568
solea_solea_v1.1_unigene76389		solea_v4.1_unigene42172
solea_solea_v1.1_unigene25221		solea_v4.1_unigene45349
solea_solea_v1.1_unigene341678		solea_v4.1_unigene32242
solea_solea_v1.1_unigene305419		solea_v4.1_unigene34296
solea_solea_v1.1_unigene305005		solea_v4.1_unigene31156
solea_solea_v1.1_unigene87693		solea_v4.1_unigene14260
solea_solea_v1.1_unigene20930		solea_v4.1_unigene31039
solea_solea_v1.1_unigene93614		solea_v4.1_unigene514533
solea_solea_v1.1_unigene305841		solea_v4.1_unigene333512
solea_solea_v1.1_unigene45536		solea_v4.1_unigene18238
solea_solea_v1.1_unigene84931		solea_v4.1_unigene15283
solea_solea_v1.1_unigene30419		solea_v4.1_unigene39347
solea_solea_v1.1_unigene188769		solea_v4.1_unigene17385
solea_solea_v1.1_unigene480402		solea_v4.1_unigene2403
solea_solea_v1.1_unigene89720		solea_v4.1_unigene51080
solea_solea_v1.1_unigene329768		solea_v4.1_unigene6871
solea_solea_v1.1_unigene33710		solea_v4.1_unigene24457
solea_solea_v1.1_unigene243204		solea_v4.1_unigene2962_split_0
solea_solea_v1.1_unigene330164		solea_v4.1_unigene38387
solea_solea_v1.1_unigene14403		solea_v4.1_unigene4728
solea_solea_v1.1_unigene351044		solea_v4.1_unigene15993
solea_solea_v1.1_unigene331997		solea_v4.1_unigene3232
solea_solea_v1.1_unigene337610		solea_v4.1_unigene43038
solea_solea_v1.1_unigene19143_split_0		solea_v4.1_unigene16252
solea_solea_v1.1_unigene235258		solea_v4.1_unigene33380
solea_solea_v1.1_unigene482412		solea_v4.1_unigene95558
solea_solea_v1.1_unigene342589		solea_v4.1_unigene571089
solea_solea_v1.1_unigene18701		solea_v4.1_unigene2291
solea_solea_v1.1_unigene191131		solea_v4.1_unigene333584
solea_solea_v1.1_unigene39198		solea_v4.1_unigene101527
solea_solea_v1.1_unigene305851		solea_v4.1_unigene20934
solea_solea_v1.1_unigene16590		solea_v4.1_unigene25717
solea_solea_v1.1_unigene77715		solea_v4.1_unigene22579
solea_solea_v1.1_unigene53338		solea_v4.1_unigene116518
solea_solea_v1.1_unigene343988		solea_v4.1_unigene324639
solea_solea_v1.1_unigene2282		solea_v4.1_unigene31319
solea_solea_v1.1_unigene340004		solea_v4.1_unigene60466
solea_solea_v1.1_unigene82408		solea_v4.1_unigene19006
solea_solea_v1.1_unigene851		solea_v4.1_unigene114449
solea_solea_v1.1_unigene53267		solea_v4.1_unigene6852
solea_solea_v1.1_unigene29527		solea_v4.1_unigene12562
solea_solea_v1.1_unigene44731		solea_v4.1_unigene3685
solea_solea_v1.1_unigene28058		solea_v4.1_unigene227657
solea_solea_v1.1_unigene30727		solea_v4.1_unigene95539_split_2
solea_solea_v1.1_unigene5522		solea_v4.1_unigene94482_split_0
solea_solea_v1.1_unigene23528		solea_v4.1_unigene66716
solea_solea_v1.1_unigene18435		solea_v4.1_unigene93070
solea_solea_v1.1_unigene55795		solea_v4.1_unigene14914
solea_solea_v1.1_unigene231272		solea_v4.1_unigene55927
solea_solea_v1.1_unigene188509		solea_v4.1_unigene28576
solea_solea_v1.1_unigene51434		solea_v4.1_unigene50822
solea_solea_v1.1_unigene344264		solea_v4.1_unigene5290
solea_solea_v1.1_unigene481658		solea_v4.1_unigene65821
solea_solea_v1.1_unigene76839		solea_v4.1_unigene23262
solea_solea_v1.1_unigene21726		solea_v4.1_unigene20289
solea_solea_v1.1_unigene188934		solea_v4.1_unigene61878
solea_solea_v1.1_unigene224694		solea_v4.1_unigene20180
solea_solea_v1.1_unigene4322		solea_v4.1_unigene27824
solea_solea_v1.1_unigene87228		solea_v4.1_unigene623008
solea_solea_v1.1_unigene236465		solea_v4.1_unigene96595
solea_solea_v1.1_unigene91755		solea_v4.1_unigene108269
solea_solea_v1.1_unigene29335		solea_v4.1_unigene510268
solea_solea_v1.1_unigene1525		solea_v4.1_unigene19737
solea_solea_v1.1_unigene481375		solea_v4.1_unigene22087
solea_solea_v1.1_unigene336852		solea_v4.1_unigene16567_split_0
solea_solea_v1.1_unigene7339		solea_v4.1_unigene17893
solea_solea_v1.1_unigene99397		solea_v4.1_unigene27704
solea_solea_v1.1_unigene28855		solea_v4.1_unigene12896
solea_solea_v1.1_unigene308811		solea_v4.1_unigene435908
solea_solea_v1.1_unigene328704_split_0		solea_v4.1_unigene27557
solea_solea_v1.1_unigene448369		solea_v4.1_unigene4139
solea_solea_v1.1_unigene480058		solea_v4.1_unigene8075
solea_solea_v1.1_unigene25968_split_1		solea_v4.1_unigene3593
solea_solea_v1.1_unigene24380_split_0		solea_v4.1_unigene12055
solea_solea_v1.1_unigene220790		solea_v4.1_unigene5659
solea_solea_v1.1_unigene30565		solea_v4.1_unigene570072
solea_solea_v1.1_unigene328863		solea_v4.1_unigene227301
solea_solea_v1.1_unigene479574_split_0		solea_v4.1_unigene23057
solea_solea_v1.1_unigene52198		solea_v4.1_unigene15409
solea_solea_v1.1_unigene33081_split_1		solea_v4.1_unigene96486
solea_solea_v1.1_unigene81511		solea_v4.1_unigene29618
solea_solea_v1.1_unigene226033		solea_v4.1_unigene31788
solea_solea_v1.1_unigene85365		solea_v4.1_unigene11088
solea_solea_v1.1_unigene336747		solea_v4.1_unigene16295
solea_solea_v1.1_unigene225037		solea_v4.1_unigene24062
solea_solea_v1.1_unigene448700		solea_v4.1_unigene15643
solea_solea_v1.1_unigene11084		solea_v4.1_unigene328492
solea_solea_v1.1_unigene62344		solea_v4.1_unigene97938
solea_solea_v1.1_unigene83833		solea_v4.1_unigene26201
solea_solea_v1.1_unigene331910		solea_v4.1_unigene12024
solea_solea_v1.1_unigene14711		solea_v4.1_unigene75611
solea_solea_v1.1_unigene38567		solea_v4.1_unigene32022
solea_solea_v1.1_unigene188685		solea_v4.1_unigene5501
solea_solea_v1.1_unigene56797		solea_v4.1_unigene282040
solea_solea_v1.1_unigene77352		solea_v4.1_unigene68514
solea_solea_v1.1_unigene238105_split_1		solea_v4.1_unigene99225
solea_solea_v1.1_unigene450915		solea_v4.1_unigene11630
solea_solea_v1.1_unigene191268		solea_v4.1_unigene6425
solea_solea_v1.1_unigene331004		solea_v4.1_unigene69133_split_1
solea_solea_v1.1_unigene236042		solea_v4.1_unigene12690
solea_solea_v1.1_unigene19869		solea_v4.1_unigene283803
solea_solea_v1.1_unigene28710		solea_v4.1_unigene357947
solea_solea_v1.1_unigene340817		solea_v4.1_unigene2017
solea_solea_v1.1_unigene415762		solea_v4.1_unigene284551
solea_solea_v1.1_unigene330081		solea_v4.1_unigene6522
solea_solea_v1.1_unigene310564		solea_v4.1_unigene458104
solea_solea_v1.1_unigene450566		solea_v4.1_unigene58076
solea_solea_v1.1_unigene333428		solea_v4.1_unigene430968
solea_solea_v1.1_unigene19701		solea_v4.1_unigene7859
solea_solea_v1.1_unigene2539_split_0		solea_v4.1_unigene52611
solea_solea_v1.1_unigene332334		solea_v4.1_unigene16944
solea_solea_v1.1_unigene73292		solea_v4.1_unigene224773
solea_solea_v1.1_unigene343068		solea_v4.1_unigene37192
solea_solea_v1.1_unigene341383		solea_v4.1_unigene69020
solea_solea_v1.1_unigene333712		solea_v4.1_unigene547370
solea_solea_v1.1_unigene81090		solea_v4.1_unigene37549
solea_solea_v1.1_unigene225152		solea_v4.1_unigene25969
solea_solea_v1.1_unigene56234		solea_v4.1_unigene67900
solea_solea_v1.1_unigene24386		solea_v4.1_unigene415241
solea_solea_v1.1_unigene449749		solea_v4.1_unigene57495
solea_solea_v1.1_unigene27524		solea_v4.1_unigene61395
solea_solea_v1.1_unigene87924		solea_v4.1_unigene56517
solea_solea_v1.1_unigene19278		solea_v4.1_unigene62387
solea_solea_v1.1_unigene57286		solea_v4.1_unigene502293
solea_solea_v1.1_unigene20461		solea_v4.1_unigene15923
solea_solea_v1.1_unigene106118		solea_v4.1_unigene100175
solea_solea_v1.1_unigene36503		solea_v4.1_unigene225874_split_1
solea_solea_v1.1_unigene14972		solea_v4.1_unigene94235_split_1
solea_solea_v1.1_unigene343252		solea_v4.1_unigene16736
solea_solea_v1.1_unigene84392		solea_v4.1_unigene42542
solea_solea_v1.1_unigene53371		solea_v4.1_unigene15455
solea_solea_v1.1_unigene32227		solea_v4.1_unigene37346
solea_solea_v1.1_unigene147649		solea_v4.1_unigene17178
solea_solea_v1.1_unigene83003		solea_v4.1_unigene23777
solea_solea_v1.1_unigene63873		solea_v4.1_unigene32629
solea_solea_v1.1_unigene237972		solea_v4.1_unigene32538
solea_solea_v1.1_unigene52906		solea_v4.1_unigene413251
solea_solea_v1.1_unigene341297		solea_v4.1_unigene12210
solea_solea_v1.1_unigene341173		solea_v4.1_unigene65710
solea_solea_v1.1_unigene42497		solea_v4.1_unigene6206
solea_solea_v1.1_unigene357318		solea_v4.1_unigene1224
solea_solea_v1.1_unigene53889		solea_v4.1_unigene572209
solea_solea_v1.1_unigene26456		solea_v4.1_unigene300701
solea_solea_v1.1_unigene79300		solea_v4.1_unigene330854
solea_solea_v1.1_unigene45664		solea_v4.1_unigene17460
solea_solea_v1.1_unigene3238		solea_v4.1_unigene24665
solea_solea_v1.1_unigene335321_split_1		solea_v4.1_unigene27766
solea_solea_v1.1_unigene341827		solea_v4.1_unigene415955
solea_solea_v1.1_unigene304978_split_3		solea_v4.1_unigene508496
solea_solea_v1.1_unigene90411		solea_v4.1_unigene32044
solea_solea_v1.1_unigene29541		solea_v4.1_unigene3954
solea_solea_v1.1_unigene28642		solea_v4.1_unigene228662
solea_solea_v1.1_unigene599		solea_v4.1_unigene324726
solea_solea_v1.1_unigene83349		solea_v4.1_unigene5057
solea_solea_v1.1_unigene333351		solea_v4.1_unigene414339
solea_solea_v1.1_unigene45		solea_v4.1_unigene31229
solea_solea_v1.1_unigene54120		solea_v4.1_unigene326378
solea_solea_v1.1_unigene31744		solea_v4.1_unigene332148
solea_solea_v1.1_unigene51562		solea_v4.1_unigene4161
solea_solea_v1.1_unigene2326		solea_v4.1_unigene50181
solea_solea_v1.1_unigene53966		solea_v4.1_unigene4866
solea_solea_v1.1_unigene29783		solea_v4.1_unigene28297_split_1
solea_solea_v1.1_unigene231919		solea_v4.1_unigene29284
solea_solea_v1.1_unigene29375		solea_v4.1_unigene460354
solea_solea_v1.1_unigene192822		solea_v4.1_unigene490478
solea_solea_v1.1_unigene26947		solea_v4.1_unigene35675
solea_solea_v1.1_unigene230426		solea_v4.1_unigene50208
solea_solea_v1.1_unigene305268		solea_v4.1_unigene7593
solea_solea_v1.1_unigene331357		solea_v4.1_unigene78641_split_1
solea_solea_v1.1_unigene19675		solea_v4.1_unigene512804
solea_solea_v1.1_unigene27850		solea_v4.1_unigene11558
solea_solea_v1.1_unigene34231		solea_v4.1_unigene29151
solea_solea_v1.1_unigene85136		solea_v4.1_unigene225296
solea_solea_v1.1_unigene480557		solea_v4.1_unigene11297
solea_solea_v1.1_unigene70226		solea_v4.1_unigene16378
solea_solea_v1.1_unigene19283		solea_v4.1_unigene51394
solea_solea_v1.1_unigene2775		solea_v4.1_unigene34145
solea_solea_v1.1_unigene482604		solea_v4.1_unigene37342
solea_solea_v1.1_unigene26480		solea_v4.1_unigene38075
solea_solea_v1.1_unigene28102		solea_v4.1_unigene11933
solea_solea_v1.1_unigene348020		solea_v4.1_unigene460484
solea_solea_v1.1_unigene78878		solea_v4.1_unigene8399
solea_solea_v1.1_unigene191336		solea_v4.1_unigene12650
solea_solea_v1.1_unigene346431		solea_v4.1_unigene460372
solea_solea_v1.1_unigene333858_split_1		solea_v4.1_unigene188208
solea_solea_v1.1_unigene340813		solea_v4.1_unigene17065
solea_solea_v1.1_unigene107612		solea_v4.1_unigene46721
solea_solea_v1.1_unigene235476		solea_v4.1_unigene107731
solea_solea_v1.1_unigene31465		solea_v4.1_unigene11911
solea_solea_v1.1_unigene27150_split_1		solea_v4.1_unigene185333
solea_solea_v1.1_unigene338071		solea_v4.1_unigene5318
solea_solea_v1.1_unigene73439		solea_v4.1_unigene4131
solea_solea_v1.1_unigene478835		solea_v4.1_unigene334710
solea_solea_v1.1_unigene4866		solea_v4.1_unigene15742
solea_solea_v1.1_unigene218		solea_v4.1_unigene228698
solea_solea_v1.1_unigene238276		solea_v4.1_unigene228697
solea_solea_v1.1_unigene452651		solea_v4.1_unigene287469
solea_solea_v1.1_unigene2584		solea_v4.1_unigene440611
solea_solea_v1.1_unigene190409		solea_v4.1_unigene16991_split_0
solea_solea_v1.1_unigene7298		solea_v4.1_unigene4083
solea_solea_v1.1_unigene77530		solea_v4.1_unigene283780
solea_solea_v1.1_unigene47861		solea_v4.1_unigene414358
solea_solea_v1.1_unigene91597		solea_v4.1_unigene46196
solea_solea_v1.1_unigene338013		solea_v4.1_unigene27742
solea_solea_v1.1_unigene77416		solea_v4.1_unigene29137
solea_solea_v1.1_unigene30466		solea_v4.1_unigene43835
solea_solea_v1.1_unigene29756		solea_v4.1_unigene541467
solea_solea_v1.1_unigene231172		solea_v4.1_unigene356884
solea_solea_v1.1_unigene29087		solea_v4.1_unigene23569
solea_solea_v1.1_unigene335648		solea_v4.1_unigene3899
solea_solea_v1.1_unigene83984		solea_v4.1_unigene55416
solea_solea_v1.1_unigene92497		solea_v4.1_unigene12697
solea_solea_v1.1_unigene45167		solea_v4.1_unigene572167
solea_solea_v1.1_unigene27994		solea_v4.1_unigene187382
solea_solea_v1.1_unigene43266		solea_v4.1_unigene37079
solea_solea_v1.1_unigene13440		solea_v4.1_unigene63096
solea_solea_v1.1_unigene343347_split_1		solea_v4.1_unigene3101
solea_solea_v1.1_unigene449915		solea_v4.1_unigene30698
solea_solea_v1.1_unigene55523		solea_v4.1_unigene54209
solea_solea_v1.1_unigene189984		solea_v4.1_unigene61888
solea_solea_v1.1_unigene3038		solea_v4.1_unigene38317
solea_solea_v1.1_unigene232162		solea_v4.1_unigene227735
solea_solea_v1.1_unigene31768		solea_v4.1_unigene184790
solea_solea_v1.1_unigene452739		solea_v4.1_unigene4296_split_0
solea_solea_v1.1_unigene100892		solea_v4.1_unigene20776
solea_solea_v1.1_unigene93399		solea_v4.1_unigene185203
solea_solea_v1.1_unigene234879_split_0		solea_v4.1_unigene62060
solea_solea_v1.1_unigene232557		solea_v4.1_unigene3883
solea_solea_v1.1_unigene223346_split_1		solea_v4.1_unigene11219
solea_solea_v1.1_unigene86448		solea_v4.1_unigene5926
solea_solea_v1.1_unigene55106_split_1		solea_v4.1_unigene457545
solea_solea_v1.1_unigene51886		solea_v4.1_unigene16192
solea_solea_v1.1_unigene72769		solea_v4.1_unigene463747
solea_solea_v1.1_unigene6326		solea_v4.1_unigene2428
solea_solea_v1.1_unigene28140		solea_v4.1_unigene415113
solea_solea_v1.1_unigene451178		solea_v4.1_unigene183799
solea_solea_v1.1_unigene228705		solea_v4.1_unigene466611
solea_solea_v1.1_unigene188874		solea_v4.1_unigene228772
solea_solea_v1.1_unigene87432		solea_v4.1_unigene23732_split_1
solea_solea_v1.1_unigene232916		solea_v4.1_unigene324943
solea_solea_v1.1_unigene83905		solea_v4.1_unigene22195
solea_solea_v1.1_unigene89833		solea_v4.1_unigene51516
solea_solea_v1.1_unigene224958		solea_v4.1_unigene35024
solea_solea_v1.1_unigene3818		solea_v4.1_unigene5860
solea_solea_v1.1_unigene17757		solea_v4.1_unigene3548
solea_solea_v1.1_unigene228376		solea_v4.1_unigene572397
solea_solea_v1.1_unigene54271		solea_v4.1_unigene37092
solea_solea_v1.1_unigene333058		solea_v4.1_unigene476837
solea_solea_v1.1_unigene306068		solea_v4.1_unigene65876
solea_solea_v1.1_unigene243346		solea_v4.1_unigene37853
solea_solea_v1.1_unigene81527		solea_v4.1_unigene23104
solea_solea_v1.1_unigene336982		solea_v4.1_unigene99805
solea_solea_v1.1_unigene481072		solea_v4.1_unigene192148
solea_solea_v1.1_unigene451665		solea_v4.1_unigene6934
solea_solea_v1.1_unigene305621		solea_v4.1_unigene64540
solea_solea_v1.1_unigene2717		solea_v4.1_unigene3274
solea_solea_v1.1_unigene272806		solea_v4.1_unigene56021
solea_solea_v1.1_unigene56332		solea_v4.1_unigene187396
solea_solea_v1.1_unigene339304		solea_v4.1_unigene43471
solea_solea_v1.1_unigene339845		solea_v4.1_unigene27883
solea_solea_v1.1_unigene335027		solea_v4.1_unigene14765
solea_solea_v1.1_unigene342516		solea_v4.1_unigene57220
solea_solea_v1.1_unigene233197		solea_v4.1_unigene12142
solea_solea_v1.1_unigene73091_split_1		solea_v4.1_unigene105131
solea_solea_v1.1_unigene3937_split_1		solea_v4.1_unigene43129
solea_solea_v1.1_unigene241403		solea_v4.1_unigene31667
solea_solea_v1.1_unigene63177		solea_v4.1_unigene463697
solea_solea_v1.1_unigene233758		solea_v4.1_unigene228414
solea_solea_v1.1_unigene52907		solea_v4.1_unigene55341
solea_solea_v1.1_unigene54097_split_1		solea_v4.1_unigene103633
solea_solea_v1.1_unigene94590_split_1		solea_v4.1_unigene27533
solea_solea_v1.1_unigene31612		solea_v4.1_unigene97411
solea_solea_v1.1_unigene30813		solea_v4.1_unigene119
solea_solea_v1.1_unigene235693		solea_v4.1_unigene20086
solea_solea_v1.1_unigene450733		solea_v4.1_unigene105093
solea_solea_v1.1_unigene569		solea_v4.1_unigene2156
solea_solea_v1.1_unigene28061		solea_v4.1_unigene55930
solea_solea_v1.1_unigene43508		solea_v4.1_unigene229896
solea_solea_v1.1_unigene71086		solea_v4.1_unigene57711
solea_solea_v1.1_unigene480463		solea_v4.1_unigene15472
solea_solea_v1.1_unigene331905		solea_v4.1_unigene14526
solea_solea_v1.1_unigene42976		solea_v4.1_unigene29759
solea_solea_v1.1_unigene481100		solea_v4.1_unigene461141
solea_solea_v1.1_unigene56334		solea_v4.1_unigene95333
solea_solea_v1.1_unigene339790		solea_v4.1_unigene461577
solea_solea_v1.1_unigene3370		solea_v4.1_unigene12709
solea_solea_v1.1_unigene79631		solea_v4.1_unigene239049
solea_solea_v1.1_unigene346621		solea_v4.1_unigene287900
solea_solea_v1.1_unigene4832		solea_v4.1_unigene50651
solea_solea_v1.1_unigene238946		solea_v4.1_unigene459313
solea_solea_v1.1_unigene336129		solea_v4.1_unigene459833
solea_solea_v1.1_unigene96101		solea_v4.1_unigene5916
solea_solea_v1.1_unigene84077		solea_v4.1_unigene109016
solea_solea_v1.1_unigene32427		solea_v4.1_unigene103364
solea_solea_v1.1_unigene451926		solea_v4.1_unigene458875
solea_solea_v1.1_unigene345624		solea_v4.1_unigene3137
solea_solea_v1.1_unigene1533		solea_v4.1_unigene473047
solea_solea_v1.1_unigene17900		solea_v4.1_unigene82020
solea_solea_v1.1_unigene88637		solea_v4.1_unigene26223
solea_solea_v1.1_unigene99529		solea_v4.1_unigene56923
solea_solea_v1.1_unigene33692		solea_v4.1_unigene549844
solea_solea_v1.1_unigene13113		solea_v4.1_unigene5871
solea_solea_v1.1_unigene329228		solea_v4.1_unigene332545
solea_solea_v1.1_unigene316425		solea_v4.1_unigene62478
solea_solea_v1.1_unigene314		solea_v4.1_unigene52452
solea_solea_v1.1_unigene83281		solea_v4.1_unigene4840
solea_solea_v1.1_unigene233703		solea_v4.1_unigene109242
solea_solea_v1.1_unigene224756_split_1		solea_v4.1_unigene97820
solea_solea_v1.1_unigene227770		solea_v4.1_unigene50311
solea_solea_v1.1_unigene32226		solea_v4.1_unigene431274
solea_solea_v1.1_unigene2204		solea_v4.1_unigene38492
solea_solea_v1.1_unigene5887		solea_v4.1_unigene4212
solea_solea_v1.1_unigene91837		solea_v4.1_unigene183935
solea_solea_v1.1_unigene227023		solea_v4.1_unigene34014_split_0
solea_solea_v1.1_unigene4027		solea_v4.1_unigene190445
solea_solea_v1.1_unigene77737		solea_v4.1_unigene27834
solea_solea_v1.1_unigene71101		solea_v4.1_unigene38316
solea_solea_v1.1_unigene190362		solea_v4.1_unigene336127
solea_solea_v1.1_unigene655		solea_v4.1_unigene76317
solea_solea_v1.1_unigene18644		solea_v4.1_unigene2458
solea_solea_v1.1_unigene71688		solea_v4.1_unigene930
solea_solea_v1.1_unigene447830		solea_v4.1_unigene34498
solea_solea_v1.1_unigene54005		solea_v4.1_unigene434839
solea_solea_v1.1_unigene80044		solea_v4.1_unigene414463
solea_solea_v1.1_unigene54873		solea_v4.1_unigene6966
solea_solea_v1.1_unigene53709		solea_v4.1_unigene327466_split_1
solea_solea_v1.1_unigene231639		solea_v4.1_unigene49364
solea_solea_v1.1_unigene334733		solea_v4.1_unigene5102
solea_solea_v1.1_unigene29643		solea_v4.1_unigene66404
solea_solea_v1.1_unigene230284		solea_v4.1_unigene7372
solea_solea_v1.1_unigene239164		solea_v4.1_unigene74667
solea_solea_v1.1_unigene70379		solea_v4.1_unigene30669
solea_solea_v1.1_unigene7393		solea_v4.1_unigene23905
solea_solea_v1.1_unigene479527		solea_v4.1_unigene12777_split_1
solea_solea_v1.1_unigene309791		solea_v4.1_unigene330399
solea_solea_v1.1_unigene330552		solea_v4.1_unigene323872
solea_solea_v1.1_unigene87545		solea_v4.1_unigene28402
solea_solea_v1.1_unigene44998		solea_v4.1_unigene38314
solea_solea_v1.1_unigene85742		solea_v4.1_unigene550183
solea_solea_v1.1_unigene35008		solea_v4.1_unigene60303
solea_solea_v1.1_unigene331588		solea_v4.1_unigene532048
solea_solea_v1.1_unigene4441		solea_v4.1_unigene44581
solea_solea_v1.1_unigene3728		solea_v4.1_unigene60365
solea_solea_v1.1_unigene41235		solea_v4.1_unigene3912
solea_solea_v1.1_unigene55049		solea_v4.1_unigene188131
solea_solea_v1.1_unigene89755		solea_v4.1_unigene19916_split_0
solea_solea_v1.1_unigene236721_split_1		solea_v4.1_unigene53713
solea_solea_v1.1_unigene83788		solea_v4.1_unigene39205
solea_solea_v1.1_unigene1415_split_0		solea_v4.1_unigene3758
solea_solea_v1.1_unigene329951		solea_v4.1_unigene65694
solea_solea_v1.1_unigene349193_split_0		solea_v4.1_unigene37128
solea_solea_v1.1_unigene232176		solea_v4.1_unigene17038
solea_solea_v1.1_unigene24745		solea_v4.1_unigene5930
solea_solea_v1.1_unigene52639		solea_v4.1_unigene466959
solea_solea_v1.1_unigene1214		solea_v4.1_unigene5070
solea_solea_v1.1_unigene1651		solea_v4.1_unigene95048
solea_solea_v1.1_unigene330599		solea_v4.1_unigene6714
solea_solea_v1.1_unigene454503		solea_v4.1_unigene3607
solea_solea_v1.1_unigene49168		solea_v4.1_unigene12566
solea_solea_v1.1_unigene231618		solea_v4.1_unigene429919
solea_solea_v1.1_unigene88270		solea_v4.1_unigene46233
solea_solea_v1.1_unigene18708		solea_v4.1_unigene11011
solea_solea_v1.1_unigene32876		solea_v4.1_unigene13274
solea_solea_v1.1_unigene20079		solea_v4.1_unigene13123
solea_solea_v1.1_unigene33546		solea_v4.1_unigene102168
solea_solea_v1.1_unigene222770		solea_v4.1_unigene588437
solea_solea_v1.1_unigene81598		solea_v4.1_unigene98476
solea_solea_v1.1_unigene305227		solea_v4.1_unigene101905
solea_solea_v1.1_unigene29248		solea_v4.1_unigene20229
solea_solea_v1.1_unigene19067		solea_v4.1_unigene7569
solea_solea_v1.1_unigene96685		solea_v4.1_unigene5288
solea_solea_v1.1_unigene42923		solea_v4.1_unigene328983
solea_solea_v1.1_unigene187950		solea_v4.1_unigene6763
solea_solea_v1.1_unigene15359		solea_v4.1_unigene14440
solea_solea_v1.1_unigene359250		solea_v4.1_unigene229293
solea_solea_v1.1_unigene342545		solea_v4.1_unigene32213
solea_solea_v1.1_unigene362696		solea_v4.1_unigene5536
solea_solea_v1.1_unigene88866		solea_v4.1_unigene16405
solea_solea_v1.1_unigene192735		solea_v4.1_unigene31743
solea_solea_v1.1_unigene52697		solea_v4.1_unigene4246
solea_solea_v1.1_unigene351607		solea_v4.1_unigene22426
solea_solea_v1.1_unigene329725		solea_v4.1_unigene32345
solea_solea_v1.1_unigene350335		solea_v4.1_unigene1429_split_0
solea_solea_v1.1_unigene26082		solea_v4.1_unigene20291
solea_solea_v1.1_unigene29981		solea_v4.1_unigene37133
solea_solea_v1.1_unigene4120_split_1		solea_v4.1_unigene75966
solea_solea_v1.1_unigene188960_split_0		solea_v4.1_unigene535907
solea_solea_v1.1_unigene80016		solea_v4.1_unigene30294
solea_solea_v1.1_unigene333507		solea_v4.1_unigene33754
solea_solea_v1.1_unigene2851		solea_v4.1_unigene39550
solea_solea_v1.1_unigene332861		solea_v4.1_unigene23582
solea_solea_v1.1_unigene18512		solea_v4.1_unigene100766
solea_solea_v1.1_unigene28158		solea_v4.1_unigene49616
solea_solea_v1.1_unigene345543		solea_v4.1_unigene14478
solea_solea_v1.1_unigene83418		solea_v4.1_unigene670021
solea_solea_v1.1_unigene67510		solea_v4.1_unigene52453
solea_solea_v1.1_unigene231923		solea_v4.1_unigene538694
solea_solea_v1.1_unigene1745		solea_v4.1_unigene11368
solea_solea_v1.1_unigene450450		solea_v4.1_unigene44933
solea_solea_v1.1_unigene351210		solea_v4.1_unigene5247
solea_solea_v1.1_unigene56852		solea_v4.1_unigene77842
solea_solea_v1.1_unigene235267		solea_v4.1_unigene50528
solea_solea_v1.1_unigene308812		solea_v4.1_unigene22656
solea_solea_v1.1_unigene3953		solea_v4.1_unigene7833
solea_solea_v1.1_unigene26205		solea_v4.1_unigene6430
solea_solea_v1.1_unigene44049		solea_v4.1_unigene46135
solea_solea_v1.1_unigene84765		solea_v4.1_unigene6463
solea_solea_v1.1_unigene95683		solea_v4.1_unigene11479
solea_solea_v1.1_unigene232011		solea_v4.1_unigene185356
solea_solea_v1.1_unigene14330		solea_v4.1_unigene5398
solea_solea_v1.1_unigene77158		solea_v4.1_unigene225315
solea_solea_v1.1_unigene304494		solea_v4.1_unigene15012
solea_solea_v1.1_unigene95131		solea_v4.1_unigene10879
solea_solea_v1.1_unigene333197		solea_v4.1_unigene41905
solea_solea_v1.1_unigene5418		solea_v4.1_unigene13753
solea_solea_v1.1_unigene197286		solea_v4.1_unigene46761
solea_solea_v1.1_unigene307805		solea_v4.1_unigene33977
solea_solea_v1.1_unigene454996		solea_v4.1_unigene4821
solea_solea_v1.1_unigene32505		solea_v4.1_unigene48405
solea_solea_v1.1_unigene240235		solea_v4.1_unigene110344
solea_solea_v1.1_unigene334309		solea_v4.1_unigene28586
solea_solea_v1.1_unigene342890		solea_v4.1_unigene14770
solea_solea_v1.1_unigene343051		solea_v4.1_unigene4794
solea_solea_v1.1_unigene91074		solea_v4.1_unigene23040
solea_solea_v1.1_unigene55112_split_0		solea_v4.1_unigene183358_split_0
solea_solea_v1.1_unigene20991_split_0		solea_v4.1_unigene536623
solea_solea_v1.1_unigene27025_split_1		solea_v4.1_unigene98916
solea_solea_v1.1_unigene517899		solea_v4.1_unigene53434
solea_solea_v1.1_unigene83475		solea_v4.1_unigene11198
solea_solea_v1.1_unigene18920		solea_v4.1_unigene10808
solea_solea_v1.1_unigene87575		solea_v4.1_unigene564394
solea_solea_v1.1_unigene28806		solea_v4.1_unigene3508
solea_solea_v1.1_unigene88041		solea_v4.1_unigene56457
solea_solea_v1.1_unigene238187		solea_v4.1_unigene22968
solea_solea_v1.1_unigene74903		solea_v4.1_unigene556611
solea_solea_v1.1_unigene80782		solea_v4.1_unigene94078
solea_solea_v1.1_unigene28326		solea_v4.1_unigene19957
solea_solea_v1.1_unigene53463		solea_v4.1_unigene39055
solea_solea_v1.1_unigene189735		solea_v4.1_unigene15588
solea_solea_v1.1_unigene86840		solea_v4.1_unigene337
solea_solea_v1.1_unigene307728		solea_v4.1_unigene19568
solea_solea_v1.1_unigene27975		solea_v4.1_unigene434807
solea_solea_v1.1_unigene337924		solea_v4.1_unigene43694
solea_solea_v1.1_unigene82190		solea_v4.1_unigene25227
solea_solea_v1.1_unigene42774		solea_v4.1_unigene48433
solea_solea_v1.1_unigene44741		solea_v4.1_unigene42180
solea_solea_v1.1_unigene227291		solea_v4.1_unigene14767
solea_solea_v1.1_unigene67700		solea_v4.1_unigene228624
solea_solea_v1.1_unigene57336		solea_v4.1_unigene225885
solea_solea_v1.1_unigene238692		solea_v4.1_unigene31400
solea_solea_v1.1_unigene71515		solea_v4.1_unigene72624
solea_solea_v1.1_unigene52972		solea_v4.1_unigene27779
solea_solea_v1.1_unigene340150		solea_v4.1_unigene3700
solea_solea_v1.1_unigene34897		solea_v4.1_unigene11795
solea_solea_v1.1_unigene239303		solea_v4.1_unigene461264
solea_solea_v1.1_unigene19439		solea_v4.1_unigene41191
solea_solea_v1.1_unigene51960		solea_v4.1_unigene185286
solea_solea_v1.1_unigene844_split_1		solea_v4.1_unigene19689
solea_solea_v1.1_unigene54940		solea_v4.1_unigene12165
solea_solea_v1.1_unigene305873		solea_v4.1_unigene29433
solea_solea_v1.1_unigene31300		solea_v4.1_unigene17892
solea_solea_v1.1_unigene347340_split_1		solea_v4.1_unigene37
solea_solea_v1.1_unigene14160		solea_v4.1_unigene62698
solea_solea_v1.1_unigene63996		solea_v4.1_unigene285216
solea_solea_v1.1_unigene247721		solea_v4.1_unigene509905
solea_solea_v1.1_unigene31308		solea_v4.1_unigene57994
solea_solea_v1.1_unigene447775		solea_v4.1_unigene817
solea_solea_v1.1_unigene42018		solea_v4.1_unigene67944
solea_solea_v1.1_unigene59915_split_0		solea_v4.1_unigene530019
solea_solea_v1.1_unigene2172		solea_v4.1_unigene14252
solea_solea_v1.1_unigene51809		solea_v4.1_unigene187668
solea_solea_v1.1_unigene52012		solea_v4.1_unigene52840
solea_solea_v1.1_unigene3128		solea_v4.1_unigene187411
solea_solea_v1.1_unigene87755		solea_v4.1_unigene3901
solea_solea_v1.1_unigene341999		solea_v4.1_unigene457122
solea_solea_v1.1_unigene80710		solea_v4.1_unigene33023
solea_solea_v1.1_unigene70510		solea_v4.1_unigene185826
solea_solea_v1.1_unigene81105		solea_v4.1_unigene43423
solea_solea_v1.1_unigene95148		solea_v4.1_unigene10872
solea_solea_v1.1_unigene189195		solea_v4.1_unigene456882
solea_solea_v1.1_unigene24825		solea_v4.1_unigene66002
solea_solea_v1.1_unigene28280		solea_v4.1_unigene39787
solea_solea_v1.1_unigene331566		solea_v4.1_unigene48736
solea_solea_v1.1_unigene53568		solea_v4.1_unigene32106
solea_solea_v1.1_unigene46371		solea_v4.1_unigene6829
solea_solea_v1.1_unigene230516		solea_v4.1_unigene282825
solea_solea_v1.1_unigene308017		solea_v4.1_unigene464142
solea_solea_v1.1_unigene85201		solea_v4.1_unigene65467
solea_solea_v1.1_unigene4740		solea_v4.1_unigene65577
solea_solea_v1.1_unigene48814		solea_v4.1_unigene537912
solea_solea_v1.1_unigene6660		solea_v4.1_unigene93091
solea_solea_v1.1_unigene336446		solea_v4.1_unigene283295
solea_solea_v1.1_unigene92162		solea_v4.1_unigene4744
solea_solea_v1.1_unigene189079		solea_v4.1_unigene42893
solea_solea_v1.1_unigene59021		solea_v4.1_unigene4648
solea_solea_v1.1_unigene342210		solea_v4.1_unigene32643
solea_solea_v1.1_unigene31845		solea_v4.1_unigene2274
solea_solea_v1.1_unigene18233_split_1		solea_v4.1_unigene52457
solea_solea_v1.1_unigene81688		solea_v4.1_unigene60288
solea_solea_v1.1_unigene328590		solea_v4.1_unigene103498
solea_solea_v1.1_unigene362053		solea_v4.1_unigene11894
solea_solea_v1.1_unigene344387		solea_v4.1_unigene3418
solea_solea_v1.1_unigene51731_split_1		solea_v4.1_unigene33346
solea_solea_v1.1_unigene20100_split_0		solea_v4.1_unigene11309
solea_solea_v1.1_unigene343648		solea_v4.1_unigene4050
solea_solea_v1.1_unigene230161_split_0		solea_v4.1_unigene17201
solea_solea_v1.1_unigene230160		solea_v4.1_unigene15802
solea_solea_v1.1_unigene478542		solea_v4.1_unigene325097
solea_solea_v1.1_unigene1576		solea_v4.1_unigene63034
solea_solea_v1.1_unigene78243		solea_v4.1_unigene64431
solea_solea_v1.1_unigene65961		solea_v4.1_unigene96962
solea_solea_v1.1_unigene76779		solea_v4.1_unigene25880
solea_solea_v1.1_unigene45534		solea_v4.1_unigene14835
solea_solea_v1.1_unigene38945		solea_v4.1_unigene41453
solea_solea_v1.1_unigene17992		solea_v4.1_unigene20383
solea_solea_v1.1_unigene54140		solea_v4.1_unigene461519
solea_solea_v1.1_unigene349299		solea_v4.1_unigene6811
solea_solea_v1.1_unigene77104		solea_v4.1_unigene2572
solea_solea_v1.1_unigene58501		solea_v4.1_unigene16418_split_0
solea_solea_v1.1_unigene305690		solea_v4.1_unigene2284_split_2
solea_solea_v1.1_unigene338691		solea_v4.1_unigene186302
solea_solea_v1.1_unigene79916		solea_v4.1_unigene28100
solea_solea_v1.1_unigene53480		solea_v4.1_unigene11326_split_2
solea_solea_v1.1_unigene84168		solea_v4.1_unigene591616
solea_solea_v1.1_unigene2335		solea_v4.1_unigene4982
solea_solea_v1.1_unigene2149		solea_v4.1_unigene99164
solea_solea_v1.1_unigene4316		solea_v4.1_unigene22794
solea_solea_v1.1_unigene18541		solea_v4.1_unigene29702
solea_solea_v1.1_unigene236111		solea_v4.1_unigene29974
solea_solea_v1.1_unigene31440		solea_v4.1_unigene121913
solea_solea_v1.1_unigene47232		solea_v4.1_unigene6760
solea_solea_v1.1_unigene254566		solea_v4.1_unigene129512
solea_solea_v1.1_unigene238497		solea_v4.1_unigene4178
solea_solea_v1.1_unigene26532		solea_v4.1_unigene19458
solea_solea_v1.1_unigene44005_split_2		solea_v4.1_unigene113178
solea_solea_v1.1_unigene449174		solea_v4.1_unigene22784
solea_solea_v1.1_unigene343191		solea_v4.1_unigene5630
solea_solea_v1.1_unigene94621_split_1		solea_v4.1_unigene6368
solea_solea_v1.1_unigene481702		solea_v4.1_unigene15666
solea_solea_v1.1_unigene452269		solea_v4.1_unigene296827
solea_solea_v1.1_unigene310730		solea_v4.1_unigene2648
solea_solea_v1.1_unigene308014		solea_v4.1_unigene227566
solea_solea_v1.1_unigene24113		solea_v4.1_unigene56577
solea_solea_v1.1_unigene57418		solea_v4.1_unigene23297
solea_solea_v1.1_unigene520522		solea_v4.1_unigene2783
solea_solea_v1.1_unigene65175		solea_v4.1_unigene55692
solea_solea_v1.1_unigene84446		solea_v4.1_unigene15638
solea_solea_v1.1_unigene70813		solea_v4.1_unigene42217
solea_solea_v1.1_unigene83158		solea_v4.1_unigene20070
solea_solea_v1.1_unigene88081		solea_v4.1_unigene30403
solea_solea_v1.1_unigene14742		solea_v4.1_unigene806
solea_solea_v1.1_unigene335309_split_0		solea_v4.1_unigene69110
solea_solea_v1.1_unigene30031_split_0		solea_v4.1_unigene62928
solea_solea_v1.1_unigene18365		solea_v4.1_unigene46412
solea_solea_v1.1_unigene27740		solea_v4.1_unigene120411
solea_solea_v1.1_unigene28902		solea_v4.1_unigene16387
solea_solea_v1.1_unigene1488		solea_v4.1_unigene16278
solea_solea_v1.1_unigene19533		solea_v4.1_unigene22847
solea_solea_v1.1_unigene336120		solea_v4.1_unigene67041
solea_solea_v1.1_unigene55073		solea_v4.1_unigene22967
solea_solea_v1.1_unigene80566		solea_v4.1_unigene11800
solea_solea_v1.1_unigene307056		solea_v4.1_unigene27584
solea_solea_v1.1_unigene29454		solea_v4.1_unigene229606
solea_solea_v1.1_unigene234020		solea_v4.1_unigene5386
solea_solea_v1.1_unigene241493		solea_v4.1_unigene5008
solea_solea_v1.1_unigene93060		solea_v4.1_unigene43528
solea_solea_v1.1_unigene240865		solea_v4.1_unigene93739
solea_solea_v1.1_unigene3932		solea_v4.1_unigene41329
solea_solea_v1.1_unigene333941		solea_v4.1_unigene39470
solea_solea_v1.1_unigene32458		solea_v4.1_unigene510085
solea_solea_v1.1_unigene191392		solea_v4.1_unigene102517
solea_solea_v1.1_unigene88493		solea_v4.1_unigene31120
solea_solea_v1.1_unigene6588		solea_v4.1_unigene509771
solea_solea_v1.1_unigene451450		solea_v4.1_unigene32325
solea_solea_v1.1_unigene83602		solea_v4.1_unigene67677
solea_solea_v1.1_unigene19338		solea_v4.1_unigene548654
solea_solea_v1.1_unigene98688		solea_v4.1_unigene96070
solea_solea_v1.1_unigene384666		solea_v4.1_unigene94046
solea_solea_v1.1_unigene87460		solea_v4.1_unigene564801
solea_solea_v1.1_unigene19691		solea_v4.1_unigene48270
solea_solea_v1.1_unigene54166_split_0		solea_v4.1_unigene23204
solea_solea_v1.1_unigene77381		solea_v4.1_unigene3792
solea_solea_v1.1_unigene337887		solea_v4.1_unigene12568
solea_solea_v1.1_unigene76487		solea_v4.1_unigene385
solea_solea_v1.1_unigene56634		solea_v4.1_unigene47044
solea_solea_v1.1_unigene340200		solea_v4.1_unigene8451
solea_solea_v1.1_unigene56103		solea_v4.1_unigene69238
solea_solea_v1.1_unigene227843		solea_v4.1_unigene414156
solea_solea_v1.1_unigene20221		solea_v4.1_unigene32933
solea_solea_v1.1_unigene304843		solea_v4.1_unigene6515
solea_solea_v1.1_unigene13522		solea_v4.1_unigene45503
solea_solea_v1.1_unigene3455		solea_v4.1_unigene283015
solea_solea_v1.1_unigene89563		solea_v4.1_unigene42507
solea_solea_v1.1_unigene19862		solea_v4.1_unigene47754
solea_solea_v1.1_unigene53188		solea_v4.1_unigene416759
solea_solea_v1.1_unigene236626		solea_v4.1_unigene45950
solea_solea_v1.1_unigene21068		solea_v4.1_unigene459105
solea_solea_v1.1_unigene121		solea_v4.1_unigene97302
solea_solea_v1.1_unigene333229		solea_v4.1_unigene42690
solea_solea_v1.1_unigene234042		solea_v4.1_unigene56271
solea_solea_v1.1_unigene481327		solea_v4.1_unigene11768
solea_solea_v1.1_unigene94842		solea_v4.1_unigene15131
solea_solea_v1.1_unigene29721		solea_v4.1_unigene4180
solea_solea_v1.1_unigene478859		solea_v4.1_unigene325959
solea_solea_v1.1_unigene3347		solea_v4.1_unigene43062
solea_solea_v1.1_unigene31280		solea_v4.1_unigene11342
solea_solea_v1.1_unigene105792		solea_v4.1_unigene4128
solea_solea_v1.1_unigene70406		solea_v4.1_unigene22930
solea_solea_v1.1_unigene227587		solea_v4.1_unigene49612
solea_solea_v1.1_unigene28814		solea_v4.1_unigene22030
solea_solea_v1.1_unigene336881		solea_v4.1_unigene11994
solea_solea_v1.1_unigene27480		solea_v4.1_unigene3471
solea_solea_v1.1_unigene19408		solea_v4.1_unigene6411
solea_solea_v1.1_unigene15902		solea_v4.1_unigene330239
solea_solea_v1.1_unigene308205		solea_v4.1_unigene4264
solea_solea_v1.1_unigene14708		solea_v4.1_unigene332399
solea_solea_v1.1_unigene19191		solea_v4.1_unigene546851
solea_solea_v1.1_unigene30352		solea_v4.1_unigene340730
solea_solea_v1.1_unigene54191		solea_v4.1_unigene6699
solea_solea_v1.1_unigene42146		solea_v4.1_unigene32471
solea_solea_v1.1_unigene450443		solea_v4.1_unigene3914
solea_solea_v1.1_unigene24382		solea_v4.1_unigene27781
solea_solea_v1.1_unigene231530		solea_v4.1_unigene66850
solea_solea_v1.1_unigene86018		solea_v4.1_unigene603302
solea_solea_v1.1_unigene340994		solea_v4.1_unigene27744
solea_solea_v1.1_unigene52753		solea_v4.1_unigene97235
solea_solea_v1.1_unigene34902		solea_v4.1_unigene331108
solea_solea_v1.1_unigene4865		solea_v4.1_unigene340826
solea_solea_v1.1_unigene481963		solea_v4.1_unigene15555
solea_solea_v1.1_unigene328534		solea_v4.1_unigene455402
solea_solea_v1.1_unigene231367		solea_v4.1_unigene513233
solea_solea_v1.1_unigene44305		solea_v4.1_unigene43941
solea_solea_v1.1_unigene3716		solea_v4.1_unigene31251
solea_solea_v1.1_unigene56963		solea_v4.1_unigene231540
solea_solea_v1.1_unigene4712		solea_v4.1_unigene233622
solea_solea_v1.1_unigene13830		solea_v4.1_unigene61055
solea_solea_v1.1_unigene32131		solea_v4.1_unigene4626
solea_solea_v1.1_unigene190313		solea_v4.1_unigene183972
solea_solea_v1.1_unigene20714		solea_v4.1_unigene54826
solea_solea_v1.1_unigene351455		solea_v4.1_unigene15248
solea_solea_v1.1_unigene82838		solea_v4.1_unigene16088
solea_solea_v1.1_unigene60060		solea_v4.1_unigene48688
solea_solea_v1.1_unigene11040		solea_v4.1_unigene457256
solea_solea_v1.1_unigene243400		solea_v4.1_unigene25042
solea_solea_v1.1_unigene309017		solea_v4.1_unigene25131
solea_solea_v1.1_unigene30711		solea_v4.1_unigene97916
solea_solea_v1.1_unigene33215		solea_v4.1_unigene508868
solea_solea_v1.1_unigene31959		solea_v4.1_unigene289774
solea_solea_v1.1_unigene7784		solea_v4.1_unigene65146
solea_solea_v1.1_unigene13545		solea_v4.1_unigene50107
solea_solea_v1.1_unigene1650		solea_v4.1_unigene233022
solea_solea_v1.1_unigene478831		solea_v4.1_unigene33561
solea_solea_v1.1_unigene53617		solea_v4.1_unigene13199
solea_solea_v1.1_unigene2032		solea_v4.1_unigene14519
solea_solea_v1.1_unigene227804		solea_v4.1_unigene4339
solea_solea_v1.1_unigene53251		solea_v4.1_unigene30773
solea_solea_v1.1_unigene52210		solea_v4.1_unigene15492
solea_solea_v1.1_unigene237043		solea_v4.1_unigene67235
solea_solea_v1.1_unigene1582		solea_v4.1_unigene5815
solea_solea_v1.1_unigene352333		solea_v4.1_unigene37511
solea_solea_v1.1_unigene84628		solea_v4.1_unigene16680
solea_solea_v1.1_unigene228859		solea_v4.1_unigene2914
solea_solea_v1.1_unigene28430		solea_v4.1_unigene458825
solea_solea_v1.1_unigene71508		solea_v4.1_unigene465189
solea_solea_v1.1_unigene22429		solea_v4.1_unigene93678
solea_solea_v1.1_unigene228793		solea_v4.1_unigene44973_split_1
solea_solea_v1.1_unigene97765		solea_v4.1_unigene70935
solea_solea_v1.1_unigene9039		solea_v4.1_unigene31441
solea_solea_v1.1_unigene340255		solea_v4.1_unigene11531
solea_solea_v1.1_unigene240780		solea_v4.1_unigene35578
solea_solea_v1.1_unigene88036		solea_v4.1_unigene31826
solea_solea_v1.1_unigene30706		solea_v4.1_unigene403252
solea_solea_v1.1_unigene43907		solea_v4.1_unigene191940
solea_solea_v1.1_unigene228741		solea_v4.1_unigene104956
solea_solea_v1.1_unigene45006		solea_v4.1_unigene23153
solea_solea_v1.1_unigene44879		solea_v4.1_unigene27550
solea_solea_v1.1_unigene30600		solea_v4.1_unigene39150
solea_solea_v1.1_unigene485255		solea_v4.1_unigene21040
solea_solea_v1.1_unigene44302		solea_v4.1_unigene24867
solea_solea_v1.1_unigene356788		solea_v4.1_unigene547543
solea_solea_v1.1_unigene188265		solea_v4.1_unigene69608
solea_solea_v1.1_unigene30281		solea_v4.1_unigene22524
solea_solea_v1.1_unigene192359		solea_v4.1_unigene6303
solea_solea_v1.1_unigene47161		solea_v4.1_unigene31040
solea_solea_v1.1_unigene518765		solea_v4.1_unigene11653
solea_solea_v1.1_unigene26522		solea_v4.1_unigene22008
solea_solea_v1.1_unigene86954		solea_v4.1_unigene37738
solea_solea_v1.1_unigene235809_split_0		solea_v4.1_unigene64651
solea_solea_v1.1_unigene52094		solea_v4.1_unigene460003_split_0
solea_solea_v1.1_unigene18087		solea_v4.1_unigene331945
solea_solea_v1.1_unigene13350		solea_v4.1_unigene40518
solea_solea_v1.1_unigene339373		solea_v4.1_unigene868
solea_solea_v1.1_unigene51281		solea_v4.1_unigene12216
solea_solea_v1.1_unigene72756		solea_v4.1_unigene98891
solea_solea_v1.1_unigene82456		solea_v4.1_unigene22281
solea_solea_v1.1_unigene13177		solea_v4.1_unigene229975
solea_solea_v1.1_unigene53238		solea_v4.1_unigene285568
solea_solea_v1.1_unigene77971		solea_v4.1_unigene5617
solea_solea_v1.1_unigene54246		solea_v4.1_unigene188530
solea_solea_v1.1_unigene31481		solea_v4.1_unigene190685
solea_solea_v1.1_unigene23255		solea_v4.1_unigene16560
solea_solea_v1.1_unigene6046		solea_v4.1_unigene29348
solea_solea_v1.1_unigene198388		solea_v4.1_unigene22765
solea_solea_v1.1_unigene306568		solea_v4.1_unigene113486
solea_solea_v1.1_unigene237162		solea_v4.1_unigene15844
solea_solea_v1.1_unigene20411		solea_v4.1_unigene327901
solea_solea_v1.1_unigene482537		solea_v4.1_unigene464161
solea_solea_v1.1_unigene192659		solea_v4.1_unigene33894
solea_solea_v1.1_unigene235353		solea_v4.1_unigene227049
solea_solea_v1.1_unigene18498		solea_v4.1_unigene8101
solea_solea_v1.1_unigene6967		solea_v4.1_unigene14607
solea_solea_v1.1_unigene241905		solea_v4.1_unigene31795
solea_solea_v1.1_unigene2616_split_0		solea_v4.1_unigene31408
solea_solea_v1.1_unigene21478		solea_v4.1_unigene325849
solea_solea_v1.1_unigene33335		solea_v4.1_unigene15013
solea_solea_v1.1_unigene94153		solea_v4.1_unigene29120
solea_solea_v1.1_unigene480100_split_1		solea_v4.1_unigene40601
solea_solea_v1.1_unigene331327		solea_v4.1_unigene32318
solea_solea_v1.1_unigene60226		solea_v4.1_unigene335511
solea_solea_v1.1_unigene30924		solea_v4.1_unigene415791
solea_solea_v1.1_unigene91476		solea_v4.1_unigene99127
solea_solea_v1.1_unigene29987		solea_v4.1_unigene38306
solea_solea_v1.1_unigene343271		solea_v4.1_unigene226106
solea_solea_v1.1_unigene32264		solea_v4.1_unigene28346
solea_solea_v1.1_unigene190213		solea_v4.1_unigene14959
solea_solea_v1.1_unigene1356		solea_v4.1_unigene7231
solea_solea_v1.1_unigene31168		solea_v4.1_unigene584799
solea_solea_v1.1_unigene341914		solea_v4.1_unigene227865
solea_solea_v1.1_unigene19997		solea_v4.1_unigene15900
solea_solea_v1.1_unigene26691		solea_v4.1_unigene69122
solea_solea_v1.1_unigene305986		solea_v4.1_unigene7714
solea_solea_v1.1_unigene482211		solea_v4.1_unigene41359
solea_solea_v1.1_unigene56525		solea_v4.1_unigene6485
solea_solea_v1.1_unigene44054		solea_v4.1_unigene43064
solea_solea_v1.1_unigene336893		solea_v4.1_unigene3621
solea_solea_v1.1_unigene333620_split_3		solea_v4.1_unigene59547
solea_solea_v1.1_unigene58562		solea_v4.1_unigene11017
solea_solea_v1.1_unigene84205		solea_v4.1_unigene20178
solea_solea_v1.1_unigene53344		solea_v4.1_unigene224868
solea_solea_v1.1_unigene222640		solea_v4.1_unigene6815
solea_solea_v1.1_unigene56383		solea_v4.1_unigene5750
solea_solea_v1.1_unigene19288		solea_v4.1_unigene6490
solea_solea_v1.1_unigene231501		solea_v4.1_unigene540479
solea_solea_v1.1_unigene1134		solea_v4.1_unigene230904
solea_solea_v1.1_unigene188784		solea_v4.1_unigene230371
solea_solea_v1.1_unigene20527		solea_v4.1_unigene32368
solea_solea_v1.1_unigene343362		solea_v4.1_unigene429947
solea_solea_v1.1_unigene454613		solea_v4.1_unigene14560
solea_solea_v1.1_unigene233317_split_3		solea_v4.1_unigene185490
solea_solea_v1.1_unigene329092_split_1		solea_v4.1_unigene55714
solea_solea_v1.1_unigene237993_split_1		solea_v4.1_unigene28373
solea_solea_v1.1_unigene81221		solea_v4.1_unigene5788
solea_solea_v1.1_unigene28385		solea_v4.1_unigene28124
solea_solea_v1.1_unigene449345		solea_v4.1_unigene594768
solea_solea_v1.1_unigene227423		solea_v4.1_unigene124851
solea_solea_v1.1_unigene85658		solea_v4.1_unigene26048
solea_solea_v1.1_unigene239442		solea_v4.1_unigene47100
solea_solea_v1.1_unigene32353		solea_v4.1_unigene457227
solea_solea_v1.1_unigene223355		solea_v4.1_unigene46381
solea_solea_v1.1_unigene332946		solea_v4.1_unigene16492
solea_solea_v1.1_unigene338538		solea_v4.1_unigene31494
solea_solea_v1.1_unigene54157		solea_v4.1_unigene38801
solea_solea_v1.1_unigene13595		solea_v4.1_unigene4759
solea_solea_v1.1_unigene451118		solea_v4.1_unigene16925
solea_solea_v1.1_unigene346022		solea_v4.1_unigene4263
solea_solea_v1.1_unigene339110		solea_v4.1_unigene15190
solea_solea_v1.1_unigene479211_split_1		solea_v4.1_unigene11281
solea_solea_v1.1_unigene451362		solea_v4.1_unigene38912
solea_solea_v1.1_unigene41462		solea_v4.1_unigene42026
solea_solea_v1.1_unigene334101		solea_v4.1_unigene42393
solea_solea_v1.1_unigene351063		solea_v4.1_unigene22954
solea_solea_v1.1_unigene91086		solea_v4.1_unigene36140
solea_solea_v1.1_unigene336186		solea_v4.1_unigene459939
solea_solea_v1.1_unigene20275		solea_v4.1_unigene38191
solea_solea_v1.1_unigene13649		solea_v4.1_unigene2514_split_1
solea_solea_v1.1_unigene90135		solea_v4.1_unigene29835
solea_solea_v1.1_unigene229741		solea_v4.1_unigene289144
solea_solea_v1.1_unigene87967		solea_v4.1_unigene20
solea_solea_v1.1_unigene340204		solea_v4.1_unigene16085
solea_solea_v1.1_unigene460891		solea_v4.1_unigene18057
solea_solea_v1.1_unigene7615		solea_v4.1_unigene67811
solea_solea_v1.1_unigene344626		solea_v4.1_unigene536248
solea_solea_v1.1_unigene54796		solea_v4.1_unigene5972
solea_solea_v1.1_unigene31651		solea_v4.1_unigene232637
solea_solea_v1.1_unigene91455		solea_v4.1_unigene41174
solea_solea_v1.1_unigene52580_split_1		solea_v4.1_unigene663942
solea_solea_v1.1_unigene32668_split_0		solea_v4.1_unigene48328
solea_solea_v1.1_unigene239207_split_2		solea_v4.1_unigene457939
solea_solea_v1.1_unigene31993		solea_v4.1_unigene236086
solea_solea_v1.1_unigene28611		solea_v4.1_unigene36174
solea_solea_v1.1_unigene330529		solea_v4.1_unigene97287
solea_solea_v1.1_unigene227978		solea_v4.1_unigene65706
solea_solea_v1.1_unigene77545		solea_v4.1_unigene227951
solea_solea_v1.1_unigene1610		solea_v4.1_unigene3812
solea_solea_v1.1_unigene47857		solea_v4.1_unigene291377
solea_solea_v1.1_unigene309175		solea_v4.1_unigene6932
solea_solea_v1.1_unigene4680		solea_v4.1_unigene23455
solea_solea_v1.1_unigene20030		solea_v4.1_unigene16466
solea_solea_v1.1_unigene57121		solea_v4.1_unigene225123
solea_solea_v1.1_unigene17895		solea_v4.1_unigene45010_split_1
solea_solea_v1.1_unigene335415		solea_v4.1_unigene111412
solea_solea_v1.1_unigene194842		solea_v4.1_unigene585979
solea_solea_v1.1_unigene328740		solea_v4.1_unigene31165
solea_solea_v1.1_unigene241620		solea_v4.1_unigene104339
solea_solea_v1.1_unigene81499		solea_v4.1_unigene429426
solea_solea_v1.1_unigene13293		solea_v4.1_unigene516314
solea_solea_v1.1_unigene31710		solea_v4.1_unigene825
solea_solea_v1.1_unigene91507		solea_v4.1_unigene21024
solea_solea_v1.1_unigene2948		solea_v4.1_unigene578223
solea_solea_v1.1_unigene89691		solea_v4.1_unigene38491
solea_solea_v1.1_unigene24427		solea_v4.1_unigene32955
solea_solea_v1.1_unigene337500		solea_v4.1_unigene47475
solea_solea_v1.1_unigene20268		solea_v4.1_unigene588468
solea_solea_v1.1_unigene24283		solea_v4.1_unigene23382
solea_solea_v1.1_unigene15828		solea_v4.1_unigene12500
solea_solea_v1.1_unigene26755		solea_v4.1_unigene326236
solea_solea_v1.1_unigene128935		solea_v4.1_unigene64824
solea_solea_v1.1_unigene43748		solea_v4.1_unigene15357_split_1
solea_solea_v1.1_unigene83543		solea_v4.1_unigene15357_split_0
solea_solea_v1.1_unigene50351_split_1		solea_v4.1_unigene2273
solea_solea_v1.1_unigene791		solea_v4.1_unigene14987
solea_solea_v1.1_unigene17829		solea_v4.1_unigene3853
solea_solea_v1.1_unigene2596		solea_v4.1_unigene547983
solea_solea_v1.1_unigene234222_split_0		solea_v4.1_unigene24579
solea_solea_v1.1_unigene18396		solea_v4.1_unigene15535
solea_solea_v1.1_unigene27217		solea_v4.1_unigene15562
solea_solea_v1.1_unigene335467		solea_v4.1_unigene51386
solea_solea_v1.1_unigene17862		solea_v4.1_unigene36716
solea_solea_v1.1_unigene3742		solea_v4.1_unigene6743
solea_solea_v1.1_unigene31631		solea_v4.1_unigene29419
solea_solea_v1.1_unigene796		solea_v4.1_unigene33207
solea_solea_v1.1_unigene27657		solea_v4.1_unigene4700
solea_solea_v1.1_unigene224327		solea_v4.1_unigene461012
solea_solea_v1.1_unigene22828		solea_v4.1_unigene56800
solea_solea_v1.1_unigene225446		solea_v4.1_unigene280311
solea_solea_v1.1_unigene15330		solea_v4.1_unigene65727
solea_solea_v1.1_unigene332568		solea_v4.1_unigene95345
solea_solea_v1.1_unigene95915		solea_v4.1_unigene184659
solea_solea_v1.1_unigene308118_split_0		solea_v4.1_unigene415334
solea_solea_v1.1_unigene348705		solea_v4.1_unigene31447
solea_solea_v1.1_unigene24184		solea_v4.1_unigene457828
solea_solea_v1.1_unigene2242		solea_v4.1_unigene46860
solea_solea_v1.1_unigene45784		solea_v4.1_unigene2622
solea_solea_v1.1_unigene231479		solea_v4.1_unigene547136
solea_solea_v1.1_unigene62235		solea_v4.1_unigene336481
solea_solea_v1.1_unigene227580		solea_v4.1_unigene30639
solea_solea_v1.1_unigene187278		solea_v4.1_unigene60133
solea_solea_v1.1_unigene7643		solea_v4.1_unigene12565
solea_solea_v1.1_unigene33211		solea_v4.1_unigene24267
solea_solea_v1.1_unigene455151		solea_v4.1_unigene3864
solea_solea_v1.1_unigene53156		solea_v4.1_unigene14891
solea_solea_v1.1_unigene237859		solea_v4.1_unigene244479
solea_solea_v1.1_unigene74574		solea_v4.1_unigene4659
solea_solea_v1.1_unigene86896_split_1		solea_v4.1_unigene226025
solea_solea_v1.1_unigene3181		solea_v4.1_unigene188867
solea_solea_v1.1_unigene21379		solea_v4.1_unigene14121
solea_solea_v1.1_unigene51913		solea_v4.1_unigene282848
solea_solea_v1.1_unigene15747		solea_v4.1_unigene414583
solea_solea_v1.1_unigene53767		solea_v4.1_unigene1975
solea_solea_v1.1_unigene56315		solea_v4.1_unigene629781
solea_solea_v1.1_unigene884		solea_v4.1_unigene33833
solea_solea_v1.1_unigene331388		solea_v4.1_unigene5083
solea_solea_v1.1_unigene19562		solea_v4.1_unigene33570
solea_solea_v1.1_unigene340819		solea_v4.1_unigene42043
solea_solea_v1.1_unigene2459		solea_v4.1_unigene3166
solea_solea_v1.1_unigene448626		solea_v4.1_unigene229093
solea_solea_v1.1_unigene341973		solea_v4.1_unigene3649
solea_solea_v1.1_unigene14642		solea_v4.1_unigene5652
solea_solea_v1.1_unigene55045		solea_v4.1_unigene60913
solea_solea_v1.1_unigene240532		solea_v4.1_unigene11727_split_1
solea_solea_v1.1_unigene336026		solea_v4.1_unigene430761
solea_solea_v1.1_unigene329449		solea_v4.1_unigene26079
solea_solea_v1.1_unigene31179		solea_v4.1_unigene332040
solea_solea_v1.1_unigene233020		solea_v4.1_unigene15833
solea_solea_v1.1_unigene33204		solea_v4.1_unigene8424
solea_solea_v1.1_unigene33577		solea_v4.1_unigene80230
solea_solea_v1.1_unigene193927		solea_v4.1_unigene97426
solea_solea_v1.1_unigene70230		solea_v4.1_unigene16342
solea_solea_v1.1_unigene328536		solea_v4.1_unigene227252
solea_solea_v1.1_unigene242106		solea_v4.1_unigene15975
solea_solea_v1.1_unigene331295		solea_v4.1_unigene414926
solea_solea_v1.1_unigene29251		solea_v4.1_unigene94981
solea_solea_v1.1_unigene39538		solea_v4.1_unigene30337
solea_solea_v1.1_unigene190468		solea_v4.1_unigene2304
solea_solea_v1.1_unigene50904		solea_v4.1_unigene61850
solea_solea_v1.1_unigene52737		solea_v4.1_unigene37535_split_0
solea_solea_v1.1_unigene401		solea_v4.1_unigene512822
solea_solea_v1.1_unigene1400		solea_v4.1_unigene30419
solea_solea_v1.1_unigene205078		solea_v4.1_unigene38934
solea_solea_v1.1_unigene92197		solea_v4.1_unigene33717
solea_solea_v1.1_unigene478983		solea_v4.1_unigene103342
solea_solea_v1.1_unigene51179		solea_v4.1_unigene237064
solea_solea_v1.1_unigene18916		solea_v4.1_unigene670412
solea_solea_v1.1_unigene30646		solea_v4.1_unigene101001
solea_solea_v1.1_unigene34418		solea_v4.1_unigene547799
solea_solea_v1.1_unigene328848		solea_v4.1_unigene336413
solea_solea_v1.1_unigene44287		solea_v4.1_unigene184776
solea_solea_v1.1_unigene56001		solea_v4.1_unigene464039
solea_solea_v1.1_unigene26765		solea_v4.1_unigene19549
solea_solea_v1.1_unigene91253		solea_v4.1_unigene61817
solea_solea_v1.1_unigene92935		solea_v4.1_unigene224281
solea_solea_v1.1_unigene238383		solea_v4.1_unigene39433
solea_solea_v1.1_unigene32043		solea_v4.1_unigene333224
solea_solea_v1.1_unigene334335		solea_v4.1_unigene16989
solea_solea_v1.1_unigene1129		solea_v4.1_unigene571638
solea_solea_v1.1_unigene346773		solea_v4.1_unigene184272
solea_solea_v1.1_unigene189586		solea_v4.1_unigene183492
solea_solea_v1.1_unigene56143		solea_v4.1_unigene48059
solea_solea_v1.1_unigene24216		solea_v4.1_unigene12727
solea_solea_v1.1_unigene27100		solea_v4.1_unigene547525
solea_solea_v1.1_unigene28956		solea_v4.1_unigene282214
solea_solea_v1.1_unigene229621		solea_v4.1_unigene104127
solea_solea_v1.1_unigene77508		solea_v4.1_unigene31420
solea_solea_v1.1_unigene333019		solea_v4.1_unigene431963
solea_solea_v1.1_unigene62857		solea_v4.1_unigene472
solea_solea_v1.1_unigene234781_split_1		solea_v4.1_unigene38398
solea_solea_v1.1_unigene331396		solea_v4.1_unigene281762
solea_solea_v1.1_unigene225197		solea_v4.1_unigene325945
solea_solea_v1.1_unigene24470		solea_v4.1_unigene11621
solea_solea_v1.1_unigene228651		solea_v4.1_unigene12796
solea_solea_v1.1_unigene332676		solea_v4.1_unigene39211
solea_solea_v1.1_unigene73288		solea_v4.1_unigene38367
solea_solea_v1.1_unigene81487		solea_v4.1_unigene21996
solea_solea_v1.1_unigene57026		solea_v4.1_unigene19734
solea_solea_v1.1_unigene59150		solea_v4.1_unigene564333
solea_solea_v1.1_unigene87174		solea_v4.1_unigene5562
solea_solea_v1.1_unigene70148		solea_v4.1_unigene432
solea_solea_v1.1_unigene328965		solea_v4.1_unigene72585
solea_solea_v1.1_unigene24548		solea_v4.1_unigene1254
solea_solea_v1.1_unigene17179		solea_v4.1_unigene671120
solea_solea_v1.1_unigene3408		solea_v4.1_unigene127409
solea_solea_v1.1_unigene60622		solea_v4.1_unigene224732
solea_solea_v1.1_unigene77510		solea_v4.1_unigene327660
solea_solea_v1.1_unigene6932		solea_v4.1_unigene77884
solea_solea_v1.1_unigene21186		solea_v4.1_unigene20578
solea_solea_v1.1_unigene56975		solea_v4.1_unigene563121
solea_solea_v1.1_unigene227194		solea_v4.1_unigene66306
solea_solea_v1.1_unigene46330		solea_v4.1_unigene578603
solea_solea_v1.1_unigene343686		solea_v4.1_unigene16485
solea_solea_v1.1_unigene453271		solea_v4.1_unigene7419
solea_solea_v1.1_unigene85547		solea_v4.1_unigene571074
solea_solea_v1.1_unigene31219		solea_v4.1_unigene32503
solea_solea_v1.1_unigene188882		solea_v4.1_unigene326965
solea_solea_v1.1_unigene346192		solea_v4.1_unigene3746
solea_solea_v1.1_unigene4746		solea_v4.1_unigene185853
solea_solea_v1.1_unigene482555		solea_v4.1_unigene33128
solea_solea_v1.1_unigene48845		solea_v4.1_unigene140
solea_solea_v1.1_unigene70040		solea_v4.1_unigene458386
solea_solea_v1.1_unigene237187		solea_v4.1_unigene671196
solea_solea_v1.1_unigene32150		solea_v4.1_unigene16392
solea_solea_v1.1_unigene53345		solea_v4.1_unigene283789
solea_solea_v1.1_unigene14920_split_2		solea_v4.1_unigene43635
solea_solea_v1.1_unigene26539_split_1		solea_v4.1_unigene20341
solea_solea_v1.1_unigene27762		solea_v4.1_unigene328212
solea_solea_v1.1_unigene11376_split_1		solea_v4.1_unigene5326
solea_solea_v1.1_unigene11376_split_0		solea_v4.1_unigene24228
solea_solea_v1.1_unigene18075		solea_v4.1_unigene2467
solea_solea_v1.1_unigene544		solea_v4.1_unigene66260
solea_solea_v1.1_unigene188254		solea_v4.1_unigene31927
solea_solea_v1.1_unigene3657		solea_v4.1_unigene39481
solea_solea_v1.1_unigene609		solea_v4.1_unigene67203
solea_solea_v1.1_unigene232173		solea_v4.1_unigene1242
solea_solea_v1.1_unigene305506		solea_v4.1_unigene11443_split_1
solea_solea_v1.1_unigene232163		solea_v4.1_unigene28650
solea_solea_v1.1_unigene28836		solea_v4.1_unigene67990
solea_solea_v1.1_unigene20944		solea_v4.1_unigene2508
solea_solea_v1.1_unigene227061		solea_v4.1_unigene32943
solea_solea_v1.1_unigene27243		solea_v4.1_unigene5375
solea_solea_v1.1_unigene241777		solea_v4.1_unigene570922
solea_solea_v1.1_unigene52292		solea_v4.1_unigene15280
solea_solea_v1.1_unigene348125		solea_v4.1_unigene41165
solea_solea_v1.1_unigene74027		solea_v4.1_unigene34115
solea_solea_v1.1_unigene198		solea_v4.1_unigene52814
solea_solea_v1.1_unigene348027		solea_v4.1_unigene20602
solea_solea_v1.1_unigene329069		solea_v4.1_unigene36958
solea_solea_v1.1_unigene91285		solea_v4.1_unigene6742
solea_solea_v1.1_unigene96999		solea_v4.1_unigene39822
solea_solea_v1.1_unigene89552		solea_v4.1_unigene516700
solea_solea_v1.1_unigene10516		solea_v4.1_unigene4233
solea_solea_v1.1_unigene4990		solea_v4.1_unigene50934
solea_solea_v1.1_unigene94706		solea_v4.1_unigene53899
solea_solea_v1.1_unigene518233		solea_v4.1_unigene225235
solea_solea_v1.1_unigene337708		solea_v4.1_unigene232948_split_1
solea_solea_v1.1_unigene71976		solea_v4.1_unigene19559_split_1
solea_solea_v1.1_unigene239957_split_1		solea_v4.1_unigene185065
solea_solea_v1.1_unigene43478		solea_v4.1_unigene414612
solea_solea_v1.1_unigene18149		solea_v4.1_unigene28366
solea_solea_v1.1_unigene77220		solea_v4.1_unigene519136
solea_solea_v1.1_unigene53292		solea_v4.1_unigene49977
solea_solea_v1.1_unigene305518		solea_v4.1_unigene6347
solea_solea_v1.1_unigene83816		solea_v4.1_unigene100208
solea_solea_v1.1_unigene42842		solea_v4.1_unigene24043
solea_solea_v1.1_unigene53505		solea_v4.1_unigene22761
solea_solea_v1.1_unigene85456		solea_v4.1_unigene51600
solea_solea_v1.1_unigene1778		solea_v4.1_unigene33107
solea_solea_v1.1_unigene233702		solea_v4.1_unigene457593
solea_solea_v1.1_unigene235128		solea_v4.1_unigene16985
solea_solea_v1.1_unigene246679		solea_v4.1_unigene280295
solea_solea_v1.1_unigene51160		solea_v4.1_unigene4618
solea_solea_v1.1_unigene224922		solea_v4.1_unigene6612
solea_solea_v1.1_unigene14925		solea_v4.1_unigene329269
solea_solea_v1.1_unigene20805		solea_v4.1_unigene36606
solea_solea_v1.1_unigene307457		solea_v4.1_unigene78896
solea_solea_v1.1_unigene26471		solea_v4.1_unigene546767_split_2
solea_solea_v1.1_unigene234409		solea_v4.1_unigene16081
solea_solea_v1.1_unigene84245		solea_v4.1_unigene12742
solea_solea_v1.1_unigene3147		solea_v4.1_unigene12573
solea_solea_v1.1_unigene311566		solea_v4.1_unigene96348
solea_solea_v1.1_unigene328442		solea_v4.1_unigene228201
solea_solea_v1.1_unigene4391		solea_v4.1_unigene53813
solea_solea_v1.1_unigene29234		solea_v4.1_unigene536322
solea_solea_v1.1_unigene61441		solea_v4.1_unigene38413
solea_solea_v1.1_unigene17075		solea_v4.1_unigene14988
solea_solea_v1.1_unigene24665		solea_v4.1_unigene430411
solea_solea_v1.1_unigene94921		solea_v4.1_unigene11085
solea_solea_v1.1_unigene27473		solea_v4.1_unigene17267
solea_solea_v1.1_unigene26769_split_1		solea_v4.1_unigene24017
solea_solea_v1.1_unigene191607		solea_v4.1_unigene30446
solea_solea_v1.1_unigene231131		solea_v4.1_unigene55218
solea_solea_v1.1_unigene234540		solea_v4.1_unigene16381
solea_solea_v1.1_unigene1301		solea_v4.1_unigene462560
solea_solea_v1.1_unigene188676		solea_v4.1_unigene335260
solea_solea_v1.1_unigene91124		solea_v4.1_unigene3608
solea_solea_v1.1_unigene54061		solea_v4.1_unigene3636
solea_solea_v1.1_unigene5696		solea_v4.1_unigene3708
solea_solea_v1.1_unigene330856		solea_v4.1_unigene6176
solea_solea_v1.1_unigene16334		solea_v4.1_unigene457278
solea_solea_v1.1_unigene336929		solea_v4.1_unigene281360
solea_solea_v1.1_unigene21540		solea_v4.1_unigene55674
solea_solea_v1.1_unigene238166		solea_v4.1_unigene47479
solea_solea_v1.1_unigene310519		solea_v4.1_unigene224446
solea_solea_v1.1_unigene480340		solea_v4.1_unigene19762
solea_solea_v1.1_unigene18827		solea_v4.1_unigene95020
solea_solea_v1.1_unigene19980		solea_v4.1_unigene44994
solea_solea_v1.1_unigene5858		solea_v4.1_unigene565533
solea_solea_v1.1_unigene332276		solea_v4.1_unigene228564
solea_solea_v1.1_unigene92715		solea_v4.1_unigene30395
solea_solea_v1.1_unigene306084		solea_v4.1_unigene53537
solea_solea_v1.1_unigene246187		solea_v4.1_unigene458453_split_1
solea_solea_v1.1_unigene48561		solea_v4.1_unigene16812
solea_solea_v1.1_unigene35088		solea_v4.1_unigene5633
solea_solea_v1.1_unigene4664		solea_v4.1_unigene43229
solea_solea_v1.1_unigene235278		solea_v4.1_unigene100553
solea_solea_v1.1_unigene48823		solea_v4.1_unigene25315
solea_solea_v1.1_unigene4532		solea_v4.1_unigene7001
solea_solea_v1.1_unigene53864		solea_v4.1_unigene30177
solea_solea_v1.1_unigene349187		solea_v4.1_unigene14628
solea_solea_v1.1_unigene236205		solea_v4.1_unigene16505
solea_solea_v1.1_unigene236361		solea_v4.1_unigene225560
solea_solea_v1.1_unigene192672		solea_v4.1_unigene414286
solea_solea_v1.1_unigene30000_split_1		solea_v4.1_unigene536602
solea_solea_v1.1_unigene18851_split_0		solea_v4.1_unigene31069
solea_solea_v1.1_unigene342247_split_1		solea_v4.1_unigene93800
solea_solea_v1.1_unigene338852		solea_v4.1_unigene325889
solea_solea_v1.1_unigene27459		solea_v4.1_unigene11067
solea_solea_v1.1_unigene54693		solea_v4.1_unigene40972
solea_solea_v1.1_unigene51283		solea_v4.1_unigene230084
solea_solea_v1.1_unigene78950		solea_v4.1_unigene17683
solea_solea_v1.1_unigene18164		solea_v4.1_unigene6364
solea_solea_v1.1_unigene333291		solea_v4.1_unigene47039
solea_solea_v1.1_unigene55122		solea_v4.1_unigene10985
solea_solea_v1.1_unigene2708		solea_v4.1_unigene24634
solea_solea_v1.1_unigene30993		solea_v4.1_unigene6379
solea_solea_v1.1_unigene82986		solea_v4.1_unigene547949
solea_solea_v1.1_unigene341295		solea_v4.1_unigene19696
solea_solea_v1.1_unigene340623		solea_v4.1_unigene1665
solea_solea_v1.1_unigene348486		solea_v4.1_unigene230972
solea_solea_v1.1_unigene19371		solea_v4.1_unigene21907
solea_solea_v1.1_unigene190760		solea_v4.1_unigene22726
solea_solea_v1.1_unigene194157		solea_v4.1_unigene52653
solea_solea_v1.1_unigene95222		solea_v4.1_unigene47970
solea_solea_v1.1_unigene26109		solea_v4.1_unigene466096
solea_solea_v1.1_unigene348552		solea_v4.1_unigene16776
solea_solea_v1.1_unigene24188		solea_v4.1_unigene3680
solea_solea_v1.1_unigene57801		solea_v4.1_unigene31298
solea_solea_v1.1_unigene188082		solea_v4.1_unigene103566
solea_solea_v1.1_unigene349130		solea_v4.1_unigene60069
solea_solea_v1.1_unigene90880		solea_v4.1_unigene485
solea_solea_v1.1_unigene45677		solea_v4.1_unigene100527
solea_solea_v1.1_unigene86065		solea_v4.1_unigene12102
solea_solea_v1.1_unigene5316		solea_v4.1_unigene26876
solea_solea_v1.1_unigene30395		solea_v4.1_unigene20188
solea_solea_v1.1_unigene64796		solea_v4.1_unigene7014
solea_solea_v1.1_unigene69926		solea_v4.1_unigene15431
solea_solea_v1.1_unigene87208		solea_v4.1_unigene45815_split_0
solea_solea_v1.1_unigene30623_split_0		solea_v4.1_unigene2749
solea_solea_v1.1_unigene1591_split_0		solea_v4.1_unigene136839
solea_solea_v1.1_unigene47768_split_1		solea_v4.1_unigene69980
solea_solea_v1.1_unigene88326		solea_v4.1_unigene331227
solea_solea_v1.1_unigene20274		solea_v4.1_unigene27861
solea_solea_v1.1_unigene1495_split_0		solea_v4.1_unigene324367
solea_solea_v1.1_unigene341929		solea_v4.1_unigene535445
solea_solea_v1.1_unigene481421		solea_v4.1_unigene7842
solea_solea_v1.1_unigene55134		solea_v4.1_unigene226090
solea_solea_v1.1_unigene86043		solea_v4.1_unigene512434
solea_solea_v1.1_unigene338231		solea_v4.1_unigene5012
solea_solea_v1.1_unigene88334		solea_v4.1_unigene187968
solea_solea_v1.1_unigene1736		solea_v4.1_unigene287766
solea_solea_v1.1_unigene29868		solea_v4.1_unigene281875
solea_solea_v1.1_unigene229409		solea_v4.1_unigene101870
solea_solea_v1.1_unigene235099		solea_v4.1_unigene28536
solea_solea_v1.1_unigene328609		solea_v4.1_unigene3961
solea_solea_v1.1_unigene310338		solea_v4.1_unigene459605
solea_solea_v1.1_unigene55871		solea_v4.1_unigene42237
solea_solea_v1.1_unigene45704		solea_v4.1_unigene17279
solea_solea_v1.1_unigene229772		solea_v4.1_unigene33137
solea_solea_v1.1_unigene88978		solea_v4.1_unigene3547
solea_solea_v1.1_unigene88218		solea_v4.1_unigene65337
solea_solea_v1.1_unigene354506		solea_v4.1_unigene281643
solea_solea_v1.1_unigene329814		solea_v4.1_unigene460622
solea_solea_v1.1_unigene330738		solea_v4.1_unigene97469
solea_solea_v1.1_unigene5445		solea_v4.1_unigene18364
solea_solea_v1.1_unigene339732_split_1		solea_v4.1_unigene37070
solea_solea_v1.1_unigene55053_split_0		solea_v4.1_unigene183260
solea_solea_v1.1_unigene244996		solea_v4.1_unigene4081
solea_solea_v1.1_unigene48104		solea_v4.1_unigene29383
solea_solea_v1.1_unigene20954		solea_v4.1_unigene51943
solea_solea_v1.1_unigene19327		solea_v4.1_unigene96175
solea_solea_v1.1_unigene18583		solea_v4.1_unigene59548
solea_solea_v1.1_unigene88916		solea_v4.1_unigene4146
solea_solea_v1.1_unigene80780		solea_v4.1_unigene56064
solea_solea_v1.1_unigene30474		solea_v4.1_unigene69046
solea_solea_v1.1_unigene15769		solea_v4.1_unigene50741
solea_solea_v1.1_unigene29017		solea_v4.1_unigene70180
[truncated: 5,304 more rows]
